# Supplementary material for: Turning up the heat mimics allosteric signaling in imidazole-glycerol phosphate synthase
Source: Nat Commun. 2023 Apr 19;14:2239. doi: 10.1038/s41467-023-37956-1 (PMC10115891; doi:10.1038/s41467-023-37956-1)
Supplement: Supplementary file 4 — Source Data [file 41467_2023_37956_MOESM4_ESM.xlsx]

## Sheet: Figure 2a
Centralities
	Atom number	AA name	AA number	30 ˚C HOLO-APO	50 ˚C HOLO-APO	APO 50-30
	1	MET	1	-0.35	-0.21	-0.38
	2	MET	1	-0.35	-0.21	-0.38
	3	MET	1	-0.35	-0.21	-0.38
	4	MET	1	-0.35	-0.21	-0.38
	5	MET	1	-0.35	-0.21	-0.38
	6	MET	1	-0.35	-0.21	-0.38
	7	MET	1	-0.35	-0.21	-0.38
	8	MET	1	-0.35	-0.21	-0.38
	9	MET	1	-0.35	-0.21	-0.38
	10	MET	1	-0.35	-0.21	-0.38
	11	MET	1	-0.35	-0.21	-0.38
	12	MET	1	-0.35	-0.21	-0.38
	13	MET	1	-0.35	-0.21	-0.38
	14	MET	1	-0.35	-0.21	-0.38
	15	MET	1	-0.35	-0.21	-0.38
	16	MET	1	-0.35	-0.21	-0.38
	17	MET	1	-0.35	-0.21	-0.38
	18	MET	1	-0.35	-0.21	-0.38
	19	MET	1	-0.35	-0.21	-0.38
	20	LEU	2	-0.21	-0.29	-0.06
	21	LEU	2	-0.21	-0.29	-0.06
	22	LEU	2	-0.21	-0.29	-0.06
	23	LEU	2	-0.21	-0.29	-0.06
	24	LEU	2	-0.21	-0.29	-0.06
	25	LEU	2	-0.21	-0.29	-0.06
	26	LEU	2	-0.21	-0.29	-0.06
	27	LEU	2	-0.21	-0.29	-0.06
	28	LEU	2	-0.21	-0.29	-0.06
	29	LEU	2	-0.21	-0.29	-0.06
	30	LEU	2	-0.21	-0.29	-0.06
	31	LEU	2	-0.21	-0.29	-0.06
	32	LEU	2	-0.21	-0.29	-0.06
	33	LEU	2	-0.21	-0.29	-0.06
	34	LEU	2	-0.21	-0.29	-0.06
	35	LEU	2	-0.21	-0.29	-0.06
	36	LEU	2	-0.21	-0.29	-0.06
	37	LEU	2	-0.21	-0.29	-0.06
	38	LEU	2	-0.21	-0.29	-0.06
	39	ALA	3	-0.23	-0.33	-0.34
	40	ALA	3	-0.23	-0.33	-0.34
	41	ALA	3	-0.23	-0.33	-0.34
	42	ALA	3	-0.23	-0.33	-0.34
	43	ALA	3	-0.23	-0.33	-0.34
	44	ALA	3	-0.23	-0.33	-0.34
	45	ALA	3	-0.23	-0.33	-0.34
	46	ALA	3	-0.23	-0.33	-0.34
	47	ALA	3	-0.23	-0.33	-0.34
	48	ALA	3	-0.23	-0.33	-0.34
	49	LYS	4	-0.07	-0.28	-0.31
	50	LYS	4	-0.07	-0.28	-0.31
	51	LYS	4	-0.07	-0.28	-0.31
	52	LYS	4	-0.07	-0.28	-0.31
	53	LYS	4	-0.07	-0.28	-0.31
	54	LYS	4	-0.07	-0.28	-0.31
	55	LYS	4	-0.07	-0.28	-0.31
	56	LYS	4	-0.07	-0.28	-0.31
	57	LYS	4	-0.07	-0.28	-0.31
	58	LYS	4	-0.07	-0.28	-0.31
	59	LYS	4	-0.07	-0.28	-0.31
	60	LYS	4	-0.07	-0.28	-0.31
	61	LYS	4	-0.07	-0.28	-0.31
	62	LYS	4	-0.07	-0.28	-0.31
	63	LYS	4	-0.07	-0.28	-0.31
	64	LYS	4	-0.07	-0.28	-0.31
	65	LYS	4	-0.07	-0.28	-0.31
	66	LYS	4	-0.07	-0.28	-0.31
	67	LYS	4	-0.07	-0.28	-0.31
	68	LYS	4	-0.07	-0.28	-0.31
	69	LYS	4	-0.07	-0.28	-0.31
	70	LYS	4	-0.07	-0.28	-0.31
	71	ARG	5	-0.36	-0.32	-0.22
	72	ARG	5	-0.36	-0.32	-0.22
	73	ARG	5	-0.36	-0.32	-0.22
	74	ARG	5	-0.36	-0.32	-0.22
	75	ARG	5	-0.36	-0.32	-0.22
	76	ARG	5	-0.36	-0.32	-0.22
	77	ARG	5	-0.36	-0.32	-0.22
	78	ARG	5	-0.36	-0.32	-0.22
	79	ARG	5	-0.36	-0.32	-0.22
	80	ARG	5	-0.36	-0.32	-0.22
	81	ARG	5	-0.36	-0.32	-0.22
	82	ARG	5	-0.36	-0.32	-0.22
	83	ARG	5	-0.36	-0.32	-0.22
	84	ARG	5	-0.36	-0.32	-0.22
	85	ARG	5	-0.36	-0.32	-0.22
	86	ARG	5	-0.36	-0.32	-0.22
	87	ARG	5	-0.36	-0.32	-0.22
	88	ARG	5	-0.36	-0.32	-0.22
	89	ARG	5	-0.36	-0.32	-0.22
	90	ARG	5	-0.36	-0.32	-0.22
	91	ARG	5	-0.36	-0.32	-0.22
	92	ARG	5	-0.36	-0.32	-0.22
	93	ARG	5	-0.36	-0.32	-0.22
	94	ARG	5	-0.36	-0.32	-0.22
	95	ILE	6	-0.56	-0.29	-0.16
	96	ILE	6	-0.56	-0.29	-0.16
	97	ILE	6	-0.56	-0.29	-0.16
	98	ILE	6	-0.56	-0.29	-0.16
	99	ILE	6	-0.56	-0.29	-0.16
	100	ILE	6	-0.56	-0.29	-0.16
	101	ILE	6	-0.56	-0.29	-0.16
	102	ILE	6	-0.56	-0.29	-0.16
	103	ILE	6	-0.56	-0.29	-0.16
	104	ILE	6	-0.56	-0.29	-0.16
	105	ILE	6	-0.56	-0.29	-0.16
	106	ILE	6	-0.56	-0.29	-0.16
	107	ILE	6	-0.56	-0.29	-0.16
	108	ILE	6	-0.56	-0.29	-0.16
	109	ILE	6	-0.56	-0.29	-0.16
	110	ILE	6	-0.56	-0.29	-0.16
	111	ILE	6	-0.56	-0.29	-0.16
	112	ILE	6	-0.56	-0.29	-0.16
	113	ILE	6	-0.56	-0.29	-0.16
	114	ILE	7	-0.64	-0.35	-0.19
	115	ILE	7	-0.64	-0.35	-0.19
	116	ILE	7	-0.64	-0.35	-0.19
	117	ILE	7	-0.64	-0.35	-0.19
	118	ILE	7	-0.64	-0.35	-0.19
	119	ILE	7	-0.64	-0.35	-0.19
	120	ILE	7	-0.64	-0.35	-0.19
	121	ILE	7	-0.64	-0.35	-0.19
	122	ILE	7	-0.64	-0.35	-0.19
	123	ILE	7	-0.64	-0.35	-0.19
	124	ILE	7	-0.64	-0.35	-0.19
	125	ILE	7	-0.64	-0.35	-0.19
	126	ILE	7	-0.64	-0.35	-0.19
	127	ILE	7	-0.64	-0.35	-0.19
	128	ILE	7	-0.64	-0.35	-0.19
	129	ILE	7	-0.64	-0.35	-0.19
	130	ILE	7	-0.64	-0.35	-0.19
	131	ILE	7	-0.64	-0.35	-0.19
	132	ILE	7	-0.64	-0.35	-0.19
	133	ALA	8	-0.39	-0.32	-0.17
	134	ALA	8	-0.39	-0.32	-0.17
	135	ALA	8	-0.39	-0.32	-0.17
	136	ALA	8	-0.39	-0.32	-0.17
	137	ALA	8	-0.39	-0.32	-0.17
	138	ALA	8	-0.39	-0.32	-0.17
	139	ALA	8	-0.39	-0.32	-0.17
	140	ALA	8	-0.39	-0.32	-0.17
	141	ALA	8	-0.39	-0.32	-0.17
	142	ALA	8	-0.39	-0.32	-0.17
	143	CYS	9	-0.24	-0.24	-0.12
	144	CYS	9	-0.24	-0.24	-0.12
	145	CYS	9	-0.24	-0.24	-0.12
	146	CYS	9	-0.24	-0.24	-0.12
	147	CYS	9	-0.24	-0.24	-0.12
	148	CYS	9	-0.24	-0.24	-0.12
	149	CYS	9	-0.24	-0.24	-0.12
	150	CYS	9	-0.24	-0.24	-0.12
	151	CYS	9	-0.24	-0.24	-0.12
	152	CYS	9	-0.24	-0.24	-0.12
	153	CYS	9	-0.24	-0.24	-0.12
	154	LEU	10	0.12	-0.09	0.05
	155	LEU	10	0.12	-0.09	0.05
	156	LEU	10	0.12	-0.09	0.05
	157	LEU	10	0.12	-0.09	0.05
	158	LEU	10	0.12	-0.09	0.05
	159	LEU	10	0.12	-0.09	0.05
	160	LEU	10	0.12	-0.09	0.05
	161	LEU	10	0.12	-0.09	0.05
	162	LEU	10	0.12	-0.09	0.05
	163	LEU	10	0.12	-0.09	0.05
	164	LEU	10	0.12	-0.09	0.05
	165	LEU	10	0.12	-0.09	0.05
	166	LEU	10	0.12	-0.09	0.05
	167	LEU	10	0.12	-0.09	0.05
	168	LEU	10	0.12	-0.09	0.05
	169	LEU	10	0.12	-0.09	0.05
	170	LEU	10	0.12	-0.09	0.05
	171	LEU	10	0.12	-0.09	0.05
	172	LEU	10	0.12	-0.09	0.05
	173	ASP	11	0.09	-0.07	-0.21
	174	ASP	11	0.09	-0.07	-0.21
	175	ASP	11	0.09	-0.07	-0.21
	176	ASP	11	0.09	-0.07	-0.21
	177	ASP	11	0.09	-0.07	-0.21
	178	ASP	11	0.09	-0.07	-0.21
	179	ASP	11	0.09	-0.07	-0.21
	180	ASP	11	0.09	-0.07	-0.21
	181	ASP	11	0.09	-0.07	-0.21
	182	ASP	11	0.09	-0.07	-0.21
	183	ASP	11	0.09	-0.07	-0.21
	184	ASP	11	0.09	-0.07	-0.21
	185	VAL	12	0.01	0.12	-0.27
	186	VAL	12	0.01	0.12	-0.27
	187	VAL	12	0.01	0.12	-0.27
	188	VAL	12	0.01	0.12	-0.27
	189	VAL	12	0.01	0.12	-0.27
	190	VAL	12	0.01	0.12	-0.27
	191	VAL	12	0.01	0.12	-0.27
	192	VAL	12	0.01	0.12	-0.27
	193	VAL	12	0.01	0.12	-0.27
	194	VAL	12	0.01	0.12	-0.27
	195	VAL	12	0.01	0.12	-0.27
	196	VAL	12	0.01	0.12	-0.27
	197	VAL	12	0.01	0.12	-0.27
	198	VAL	12	0.01	0.12	-0.27
	199	VAL	12	0.01	0.12	-0.27
	200	VAL	12	0.01	0.12	-0.27
	201	LYS	13	0.13	0.02	-0.24
	202	LYS	13	0.13	0.02	-0.24
	203	LYS	13	0.13	0.02	-0.24
	204	LYS	13	0.13	0.02	-0.24
	205	LYS	13	0.13	0.02	-0.24
	206	LYS	13	0.13	0.02	-0.24
	207	LYS	13	0.13	0.02	-0.24
	208	LYS	13	0.13	0.02	-0.24
	209	LYS	13	0.13	0.02	-0.24
	210	LYS	13	0.13	0.02	-0.24
	211	LYS	13	0.13	0.02	-0.24
	212	LYS	13	0.13	0.02	-0.24
	213	LYS	13	0.13	0.02	-0.24
	214	LYS	13	0.13	0.02	-0.24
	215	LYS	13	0.13	0.02	-0.24
	216	LYS	13	0.13	0.02	-0.24
	217	LYS	13	0.13	0.02	-0.24
	218	LYS	13	0.13	0.02	-0.24
	219	LYS	13	0.13	0.02	-0.24
	220	LYS	13	0.13	0.02	-0.24
	221	LYS	13	0.13	0.02	-0.24
	222	LYS	13	0.13	0.02	-0.24
	223	ASP	14	0.02	-0.09	0.09
	224	ASP	14	0.02	-0.09	0.09
	225	ASP	14	0.02	-0.09	0.09
	226	ASP	14	0.02	-0.09	0.09
	227	ASP	14	0.02	-0.09	0.09
	228	ASP	14	0.02	-0.09	0.09
	229	ASP	14	0.02	-0.09	0.09
	230	ASP	14	0.02	-0.09	0.09
	231	ASP	14	0.02	-0.09	0.09
	232	ASP	14	0.02	-0.09	0.09
	233	ASP	14	0.02	-0.09	0.09
	234	ASP	14	0.02	-0.09	0.09
	235	GLY	15	-0.13	0.03	-0.04
	236	GLY	15	-0.13	0.03	-0.04
	237	GLY	15	-0.13	0.03	-0.04
	238	GLY	15	-0.13	0.03	-0.04
	239	GLY	15	-0.13	0.03	-0.04
	240	GLY	15	-0.13	0.03	-0.04
	241	GLY	15	-0.13	0.03	-0.04
	242	ARG	16	-0.09	-0.04	-0.15
	243	ARG	16	-0.09	-0.04	-0.15
	244	ARG	16	-0.09	-0.04	-0.15
	245	ARG	16	-0.09	-0.04	-0.15
	246	ARG	16	-0.09	-0.04	-0.15
	247	ARG	16	-0.09	-0.04	-0.15
	248	ARG	16	-0.09	-0.04	-0.15
	249	ARG	16	-0.09	-0.04	-0.15
	250	ARG	16	-0.09	-0.04	-0.15
	251	ARG	16	-0.09	-0.04	-0.15
	252	ARG	16	-0.09	-0.04	-0.15
	253	ARG	16	-0.09	-0.04	-0.15
	254	ARG	16	-0.09	-0.04	-0.15
	255	ARG	16	-0.09	-0.04	-0.15
	256	ARG	16	-0.09	-0.04	-0.15
	257	ARG	16	-0.09	-0.04	-0.15
	258	ARG	16	-0.09	-0.04	-0.15
	259	ARG	16	-0.09	-0.04	-0.15
	260	ARG	16	-0.09	-0.04	-0.15
	261	ARG	16	-0.09	-0.04	-0.15
	262	ARG	16	-0.09	-0.04	-0.15
	263	ARG	16	-0.09	-0.04	-0.15
	264	ARG	16	-0.09	-0.04	-0.15
	265	ARG	16	-0.09	-0.04	-0.15
	266	VAL	17	0	-0.11	-0.12
	267	VAL	17	0	-0.11	-0.12
	268	VAL	17	0	-0.11	-0.12
	269	VAL	17	0	-0.11	-0.12
	270	VAL	17	0	-0.11	-0.12
	271	VAL	17	0	-0.11	-0.12
	272	VAL	17	0	-0.11	-0.12
	273	VAL	17	0	-0.11	-0.12
	274	VAL	17	0	-0.11	-0.12
	275	VAL	17	0	-0.11	-0.12
	276	VAL	17	0	-0.11	-0.12
	277	VAL	17	0	-0.11	-0.12
	278	VAL	17	0	-0.11	-0.12
	279	VAL	17	0	-0.11	-0.12
	280	VAL	17	0	-0.11	-0.12
	281	VAL	17	0	-0.11	-0.12
	282	VAL	18	-0.3	0.11	-0.45
	283	VAL	18	-0.3	0.11	-0.45
	284	VAL	18	-0.3	0.11	-0.45
	285	VAL	18	-0.3	0.11	-0.45
	286	VAL	18	-0.3	0.11	-0.45
	287	VAL	18	-0.3	0.11	-0.45
	288	VAL	18	-0.3	0.11	-0.45
	289	VAL	18	-0.3	0.11	-0.45
	290	VAL	18	-0.3	0.11	-0.45
	291	VAL	18	-0.3	0.11	-0.45
	292	VAL	18	-0.3	0.11	-0.45
	293	VAL	18	-0.3	0.11	-0.45
	294	VAL	18	-0.3	0.11	-0.45
	295	VAL	18	-0.3	0.11	-0.45
	296	VAL	18	-0.3	0.11	-0.45
	297	VAL	18	-0.3	0.11	-0.45
	298	LYS	19	-0.68	0.08	-0.06
	299	LYS	19	-0.68	0.08	-0.06
	300	LYS	19	-0.68	0.08	-0.06
	301	LYS	19	-0.68	0.08	-0.06
	302	LYS	19	-0.68	0.08	-0.06
	303	LYS	19	-0.68	0.08	-0.06
	304	LYS	19	-0.68	0.08	-0.06
	305	LYS	19	-0.68	0.08	-0.06
	306	LYS	19	-0.68	0.08	-0.06
	307	LYS	19	-0.68	0.08	-0.06
	308	LYS	19	-0.68	0.08	-0.06
	309	LYS	19	-0.68	0.08	-0.06
	310	LYS	19	-0.68	0.08	-0.06
	311	LYS	19	-0.68	0.08	-0.06
	312	LYS	19	-0.68	0.08	-0.06
	313	LYS	19	-0.68	0.08	-0.06
	314	LYS	19	-0.68	0.08	-0.06
	315	LYS	19	-0.68	0.08	-0.06
	316	LYS	19	-0.68	0.08	-0.06
	317	LYS	19	-0.68	0.08	-0.06
	318	LYS	19	-0.68	0.08	-0.06
	319	LYS	19	-0.68	0.08	-0.06
	320	GLY	20	-0.6	-0.45	-0.12
	321	GLY	20	-0.6	-0.45	-0.12
	322	GLY	20	-0.6	-0.45	-0.12
	323	GLY	20	-0.6	-0.45	-0.12
	324	GLY	20	-0.6	-0.45	-0.12
	325	GLY	20	-0.6	-0.45	-0.12
	326	GLY	20	-0.6	-0.45	-0.12
	327	THR	21	-0.78	-0.46	-0.56
	328	THR	21	-0.78	-0.46	-0.56
	329	THR	21	-0.78	-0.46	-0.56
	330	THR	21	-0.78	-0.46	-0.56
	331	THR	21	-0.78	-0.46	-0.56
	332	THR	21	-0.78	-0.46	-0.56
	333	THR	21	-0.78	-0.46	-0.56
	334	THR	21	-0.78	-0.46	-0.56
	335	THR	21	-0.78	-0.46	-0.56
	336	THR	21	-0.78	-0.46	-0.56
	337	THR	21	-0.78	-0.46	-0.56
	338	THR	21	-0.78	-0.46	-0.56
	339	THR	21	-0.78	-0.46	-0.56
	340	THR	21	-0.78	-0.46	-0.56
	341	ASN	22	-0.94	-0.44	-0.73
	342	ASN	22	-0.94	-0.44	-0.73
	343	ASN	22	-0.94	-0.44	-0.73
	344	ASN	22	-0.94	-0.44	-0.73
	345	ASN	22	-0.94	-0.44	-0.73
	346	ASN	22	-0.94	-0.44	-0.73
	347	ASN	22	-0.94	-0.44	-0.73
	348	ASN	22	-0.94	-0.44	-0.73
	349	ASN	22	-0.94	-0.44	-0.73
	350	ASN	22	-0.94	-0.44	-0.73
	351	ASN	22	-0.94	-0.44	-0.73
	352	ASN	22	-0.94	-0.44	-0.73
	353	ASN	22	-0.94	-0.44	-0.73
	354	ASN	22	-0.94	-0.44	-0.73
	355	PHE	23	-0.66	-0.3	-0.45
	356	PHE	23	-0.66	-0.3	-0.45
	357	PHE	23	-0.66	-0.3	-0.45
	358	PHE	23	-0.66	-0.3	-0.45
	359	PHE	23	-0.66	-0.3	-0.45
	360	PHE	23	-0.66	-0.3	-0.45
	361	PHE	23	-0.66	-0.3	-0.45
	362	PHE	23	-0.66	-0.3	-0.45
	363	PHE	23	-0.66	-0.3	-0.45
	364	PHE	23	-0.66	-0.3	-0.45
	365	PHE	23	-0.66	-0.3	-0.45
	366	PHE	23	-0.66	-0.3	-0.45
	367	PHE	23	-0.66	-0.3	-0.45
	368	PHE	23	-0.66	-0.3	-0.45
	369	PHE	23	-0.66	-0.3	-0.45
	370	PHE	23	-0.66	-0.3	-0.45
	371	PHE	23	-0.66	-0.3	-0.45
	372	PHE	23	-0.66	-0.3	-0.45
	373	PHE	23	-0.66	-0.3	-0.45
	374	PHE	23	-0.66	-0.3	-0.45
	375	GLU	24	-0.6	-0.28	-0.34
	376	GLU	24	-0.6	-0.28	-0.34
	377	GLU	24	-0.6	-0.28	-0.34
	378	GLU	24	-0.6	-0.28	-0.34
	379	GLU	24	-0.6	-0.28	-0.34
	380	GLU	24	-0.6	-0.28	-0.34
	381	GLU	24	-0.6	-0.28	-0.34
	382	GLU	24	-0.6	-0.28	-0.34
	383	GLU	24	-0.6	-0.28	-0.34
	384	GLU	24	-0.6	-0.28	-0.34
	385	GLU	24	-0.6	-0.28	-0.34
	386	GLU	24	-0.6	-0.28	-0.34
	387	GLU	24	-0.6	-0.28	-0.34
	388	GLU	24	-0.6	-0.28	-0.34
	389	GLU	24	-0.6	-0.28	-0.34
	390	ASN	25	-0.56	-0.27	-0.31
	391	ASN	25	-0.56	-0.27	-0.31
	392	ASN	25	-0.56	-0.27	-0.31
	393	ASN	25	-0.56	-0.27	-0.31
	394	ASN	25	-0.56	-0.27	-0.31
	395	ASN	25	-0.56	-0.27	-0.31
	396	ASN	25	-0.56	-0.27	-0.31
	397	ASN	25	-0.56	-0.27	-0.31
	398	ASN	25	-0.56	-0.27	-0.31
	399	ASN	25	-0.56	-0.27	-0.31
	400	ASN	25	-0.56	-0.27	-0.31
	401	ASN	25	-0.56	-0.27	-0.31
	402	ASN	25	-0.56	-0.27	-0.31
	403	ASN	25	-0.56	-0.27	-0.31
	404	LEU	26	-0.7	-0.41	-0.32
	405	LEU	26	-0.7	-0.41	-0.32
	406	LEU	26	-0.7	-0.41	-0.32
	407	LEU	26	-0.7	-0.41	-0.32
	408	LEU	26	-0.7	-0.41	-0.32
	409	LEU	26	-0.7	-0.41	-0.32
	410	LEU	26	-0.7	-0.41	-0.32
	411	LEU	26	-0.7	-0.41	-0.32
	412	LEU	26	-0.7	-0.41	-0.32
	413	LEU	26	-0.7	-0.41	-0.32
	414	LEU	26	-0.7	-0.41	-0.32
	415	LEU	26	-0.7	-0.41	-0.32
	416	LEU	26	-0.7	-0.41	-0.32
	417	LEU	26	-0.7	-0.41	-0.32
	418	LEU	26	-0.7	-0.41	-0.32
	419	LEU	26	-0.7	-0.41	-0.32
	420	LEU	26	-0.7	-0.41	-0.32
	421	LEU	26	-0.7	-0.41	-0.32
	422	LEU	26	-0.7	-0.41	-0.32
	423	ARG	27	-0.84	-0.38	-0.35
	424	ARG	27	-0.84	-0.38	-0.35
	425	ARG	27	-0.84	-0.38	-0.35
	426	ARG	27	-0.84	-0.38	-0.35
	427	ARG	27	-0.84	-0.38	-0.35
	428	ARG	27	-0.84	-0.38	-0.35
	429	ARG	27	-0.84	-0.38	-0.35
	430	ARG	27	-0.84	-0.38	-0.35
	431	ARG	27	-0.84	-0.38	-0.35
	432	ARG	27	-0.84	-0.38	-0.35
	433	ARG	27	-0.84	-0.38	-0.35
	434	ARG	27	-0.84	-0.38	-0.35
	435	ARG	27	-0.84	-0.38	-0.35
	436	ARG	27	-0.84	-0.38	-0.35
	437	ARG	27	-0.84	-0.38	-0.35
	438	ARG	27	-0.84	-0.38	-0.35
	439	ARG	27	-0.84	-0.38	-0.35
	440	ARG	27	-0.84	-0.38	-0.35
	441	ARG	27	-0.84	-0.38	-0.35
	442	ARG	27	-0.84	-0.38	-0.35
	443	ARG	27	-0.84	-0.38	-0.35
	444	ARG	27	-0.84	-0.38	-0.35
	445	ARG	27	-0.84	-0.38	-0.35
	446	ARG	27	-0.84	-0.38	-0.35
	447	ASP	28	-1	-0.24	-0.62
	448	ASP	28	-1	-0.24	-0.62
	449	ASP	28	-1	-0.24	-0.62
	450	ASP	28	-1	-0.24	-0.62
	451	ASP	28	-1	-0.24	-0.62
	452	ASP	28	-1	-0.24	-0.62
	453	ASP	28	-1	-0.24	-0.62
	454	ASP	28	-1	-0.24	-0.62
	455	ASP	28	-1	-0.24	-0.62
	456	ASP	28	-1	-0.24	-0.62
	457	ASP	28	-1	-0.24	-0.62
	458	ASP	28	-1	-0.24	-0.62
	459	SER	29	-0.42	-0.1	-0.01
	460	SER	29	-0.42	-0.1	-0.01
	461	SER	29	-0.42	-0.1	-0.01
	462	SER	29	-0.42	-0.1	-0.01
	463	SER	29	-0.42	-0.1	-0.01
	464	SER	29	-0.42	-0.1	-0.01
	465	SER	29	-0.42	-0.1	-0.01
	466	SER	29	-0.42	-0.1	-0.01
	467	SER	29	-0.42	-0.1	-0.01
	468	SER	29	-0.42	-0.1	-0.01
	469	SER	29	-0.42	-0.1	-0.01
	470	GLY	30	-0.02	0.34	-0.19
	471	GLY	30	-0.02	0.34	-0.19
	472	GLY	30	-0.02	0.34	-0.19
	473	GLY	30	-0.02	0.34	-0.19
	474	GLY	30	-0.02	0.34	-0.19
	475	GLY	30	-0.02	0.34	-0.19
	476	GLY	30	-0.02	0.34	-0.19
	477	ASP	31	-0.32	0.25	-0.71
	478	ASP	31	-0.32	0.25	-0.71
	479	ASP	31	-0.32	0.25	-0.71
	480	ASP	31	-0.32	0.25	-0.71
	481	ASP	31	-0.32	0.25	-0.71
	482	ASP	31	-0.32	0.25	-0.71
	483	ASP	31	-0.32	0.25	-0.71
	484	ASP	31	-0.32	0.25	-0.71
	485	ASP	31	-0.32	0.25	-0.71
	486	ASP	31	-0.32	0.25	-0.71
	487	ASP	31	-0.32	0.25	-0.71
	488	ASP	31	-0.32	0.25	-0.71
	489	PRO	32	0.05	0.1	-0.04
	490	PRO	32	0.05	0.1	-0.04
	491	PRO	32	0.05	0.1	-0.04
	492	PRO	32	0.05	0.1	-0.04
	493	PRO	32	0.05	0.1	-0.04
	494	PRO	32	0.05	0.1	-0.04
	495	PRO	32	0.05	0.1	-0.04
	496	PRO	32	0.05	0.1	-0.04
	497	PRO	32	0.05	0.1	-0.04
	498	PRO	32	0.05	0.1	-0.04
	499	PRO	32	0.05	0.1	-0.04
	500	PRO	32	0.05	0.1	-0.04
	501	PRO	32	0.05	0.1	-0.04
	502	PRO	32	0.05	0.1	-0.04
	503	VAL	33	-0.18	0.07	-0.18
	504	VAL	33	-0.18	0.07	-0.18
	505	VAL	33	-0.18	0.07	-0.18
	506	VAL	33	-0.18	0.07	-0.18
	507	VAL	33	-0.18	0.07	-0.18
	508	VAL	33	-0.18	0.07	-0.18
	509	VAL	33	-0.18	0.07	-0.18
	510	VAL	33	-0.18	0.07	-0.18
	511	VAL	33	-0.18	0.07	-0.18
	512	VAL	33	-0.18	0.07	-0.18
	513	VAL	33	-0.18	0.07	-0.18
	514	VAL	33	-0.18	0.07	-0.18
	515	VAL	33	-0.18	0.07	-0.18
	516	VAL	33	-0.18	0.07	-0.18
	517	VAL	33	-0.18	0.07	-0.18
	518	VAL	33	-0.18	0.07	-0.18
	519	GLU	34	-0.29	0.31	-0.3
	520	GLU	34	-0.29	0.31	-0.3
	521	GLU	34	-0.29	0.31	-0.3
	522	GLU	34	-0.29	0.31	-0.3
	523	GLU	34	-0.29	0.31	-0.3
	524	GLU	34	-0.29	0.31	-0.3
	525	GLU	34	-0.29	0.31	-0.3
	526	GLU	34	-0.29	0.31	-0.3
	527	GLU	34	-0.29	0.31	-0.3
	528	GLU	34	-0.29	0.31	-0.3
	529	GLU	34	-0.29	0.31	-0.3
	530	GLU	34	-0.29	0.31	-0.3
	531	GLU	34	-0.29	0.31	-0.3
	532	GLU	34	-0.29	0.31	-0.3
	533	GLU	34	-0.29	0.31	-0.3
	534	LEU	35	-0.3	0.16	-0.19
	535	LEU	35	-0.3	0.16	-0.19
	536	LEU	35	-0.3	0.16	-0.19
	537	LEU	35	-0.3	0.16	-0.19
	538	LEU	35	-0.3	0.16	-0.19
	539	LEU	35	-0.3	0.16	-0.19
	540	LEU	35	-0.3	0.16	-0.19
	541	LEU	35	-0.3	0.16	-0.19
	542	LEU	35	-0.3	0.16	-0.19
	543	LEU	35	-0.3	0.16	-0.19
	544	LEU	35	-0.3	0.16	-0.19
	545	LEU	35	-0.3	0.16	-0.19
	546	LEU	35	-0.3	0.16	-0.19
	547	LEU	35	-0.3	0.16	-0.19
	548	LEU	35	-0.3	0.16	-0.19
	549	LEU	35	-0.3	0.16	-0.19
	550	LEU	35	-0.3	0.16	-0.19
	551	LEU	35	-0.3	0.16	-0.19
	552	LEU	35	-0.3	0.16	-0.19
	553	GLY	36	-0.28	0.33	-0.28
	554	GLY	36	-0.28	0.33	-0.28
	555	GLY	36	-0.28	0.33	-0.28
	556	GLY	36	-0.28	0.33	-0.28
	557	GLY	36	-0.28	0.33	-0.28
	558	GLY	36	-0.28	0.33	-0.28
	559	GLY	36	-0.28	0.33	-0.28
	560	LYS	37	-0.3	0.35	-0.16
	561	LYS	37	-0.3	0.35	-0.16
	562	LYS	37	-0.3	0.35	-0.16
	563	LYS	37	-0.3	0.35	-0.16
	564	LYS	37	-0.3	0.35	-0.16
	565	LYS	37	-0.3	0.35	-0.16
	566	LYS	37	-0.3	0.35	-0.16
	567	LYS	37	-0.3	0.35	-0.16
	568	LYS	37	-0.3	0.35	-0.16
	569	LYS	37	-0.3	0.35	-0.16
	570	LYS	37	-0.3	0.35	-0.16
	571	LYS	37	-0.3	0.35	-0.16
	572	LYS	37	-0.3	0.35	-0.16
	573	LYS	37	-0.3	0.35	-0.16
	574	LYS	37	-0.3	0.35	-0.16
	575	LYS	37	-0.3	0.35	-0.16
	576	LYS	37	-0.3	0.35	-0.16
	577	LYS	37	-0.3	0.35	-0.16
	578	LYS	37	-0.3	0.35	-0.16
	579	LYS	37	-0.3	0.35	-0.16
	580	LYS	37	-0.3	0.35	-0.16
	581	LYS	37	-0.3	0.35	-0.16
	582	PHE	38	-0.33	0.03	-0.13
	583	PHE	38	-0.33	0.03	-0.13
	584	PHE	38	-0.33	0.03	-0.13
	585	PHE	38	-0.33	0.03	-0.13
	586	PHE	38	-0.33	0.03	-0.13
	587	PHE	38	-0.33	0.03	-0.13
	588	PHE	38	-0.33	0.03	-0.13
	589	PHE	38	-0.33	0.03	-0.13
	590	PHE	38	-0.33	0.03	-0.13
	591	PHE	38	-0.33	0.03	-0.13
	592	PHE	38	-0.33	0.03	-0.13
	593	PHE	38	-0.33	0.03	-0.13
	594	PHE	38	-0.33	0.03	-0.13
	595	PHE	38	-0.33	0.03	-0.13
	596	PHE	38	-0.33	0.03	-0.13
	597	PHE	38	-0.33	0.03	-0.13
	598	PHE	38	-0.33	0.03	-0.13
	599	PHE	38	-0.33	0.03	-0.13
	600	PHE	38	-0.33	0.03	-0.13
	601	PHE	38	-0.33	0.03	-0.13
	602	TYR	39	-0.5	0.01	-0.39
	603	TYR	39	-0.5	0.01	-0.39
	604	TYR	39	-0.5	0.01	-0.39
	605	TYR	39	-0.5	0.01	-0.39
	606	TYR	39	-0.5	0.01	-0.39
	607	TYR	39	-0.5	0.01	-0.39
	608	TYR	39	-0.5	0.01	-0.39
	609	TYR	39	-0.5	0.01	-0.39
	610	TYR	39	-0.5	0.01	-0.39
	611	TYR	39	-0.5	0.01	-0.39
	612	TYR	39	-0.5	0.01	-0.39
	613	TYR	39	-0.5	0.01	-0.39
	614	TYR	39	-0.5	0.01	-0.39
	615	TYR	39	-0.5	0.01	-0.39
	616	TYR	39	-0.5	0.01	-0.39
	617	TYR	39	-0.5	0.01	-0.39
	618	TYR	39	-0.5	0.01	-0.39
	619	TYR	39	-0.5	0.01	-0.39
	620	TYR	39	-0.5	0.01	-0.39
	621	TYR	39	-0.5	0.01	-0.39
	622	TYR	39	-0.5	0.01	-0.39
	623	SER	40	-0.26	0.1	-0.12
	624	SER	40	-0.26	0.1	-0.12
	625	SER	40	-0.26	0.1	-0.12
	626	SER	40	-0.26	0.1	-0.12
	627	SER	40	-0.26	0.1	-0.12
	628	SER	40	-0.26	0.1	-0.12
	629	SER	40	-0.26	0.1	-0.12
	630	SER	40	-0.26	0.1	-0.12
	631	SER	40	-0.26	0.1	-0.12
	632	SER	40	-0.26	0.1	-0.12
	633	SER	40	-0.26	0.1	-0.12
	634	GLU	41	-0.29	-0.06	-0.03
	635	GLU	41	-0.29	-0.06	-0.03
	636	GLU	41	-0.29	-0.06	-0.03
	637	GLU	41	-0.29	-0.06	-0.03
	638	GLU	41	-0.29	-0.06	-0.03
	639	GLU	41	-0.29	-0.06	-0.03
	640	GLU	41	-0.29	-0.06	-0.03
	641	GLU	41	-0.29	-0.06	-0.03
	642	GLU	41	-0.29	-0.06	-0.03
	643	GLU	41	-0.29	-0.06	-0.03
	644	GLU	41	-0.29	-0.06	-0.03
	645	GLU	41	-0.29	-0.06	-0.03
	646	GLU	41	-0.29	-0.06	-0.03
	647	GLU	41	-0.29	-0.06	-0.03
	648	GLU	41	-0.29	-0.06	-0.03
	649	ILE	42	-0.35	0.02	-0.04
	650	ILE	42	-0.35	0.02	-0.04
	651	ILE	42	-0.35	0.02	-0.04
	652	ILE	42	-0.35	0.02	-0.04
	653	ILE	42	-0.35	0.02	-0.04
	654	ILE	42	-0.35	0.02	-0.04
	655	ILE	42	-0.35	0.02	-0.04
	656	ILE	42	-0.35	0.02	-0.04
	657	ILE	42	-0.35	0.02	-0.04
	658	ILE	42	-0.35	0.02	-0.04
	659	ILE	42	-0.35	0.02	-0.04
	660	ILE	42	-0.35	0.02	-0.04
	661	ILE	42	-0.35	0.02	-0.04
	662	ILE	42	-0.35	0.02	-0.04
	663	ILE	42	-0.35	0.02	-0.04
	664	ILE	42	-0.35	0.02	-0.04
	665	ILE	42	-0.35	0.02	-0.04
	666	ILE	42	-0.35	0.02	-0.04
	667	ILE	42	-0.35	0.02	-0.04
	668	GLY	43	-0.43	-0.19	-0.22
	669	GLY	43	-0.43	-0.19	-0.22
	670	GLY	43	-0.43	-0.19	-0.22
	671	GLY	43	-0.43	-0.19	-0.22
	672	GLY	43	-0.43	-0.19	-0.22
	673	GLY	43	-0.43	-0.19	-0.22
	674	GLY	43	-0.43	-0.19	-0.22
	675	ILE	44	-0.34	-0.31	-0.01
	676	ILE	44	-0.34	-0.31	-0.01
	677	ILE	44	-0.34	-0.31	-0.01
	678	ILE	44	-0.34	-0.31	-0.01
	679	ILE	44	-0.34	-0.31	-0.01
	680	ILE	44	-0.34	-0.31	-0.01
	681	ILE	44	-0.34	-0.31	-0.01
	682	ILE	44	-0.34	-0.31	-0.01
	683	ILE	44	-0.34	-0.31	-0.01
	684	ILE	44	-0.34	-0.31	-0.01
	685	ILE	44	-0.34	-0.31	-0.01
	686	ILE	44	-0.34	-0.31	-0.01
	687	ILE	44	-0.34	-0.31	-0.01
	688	ILE	44	-0.34	-0.31	-0.01
	689	ILE	44	-0.34	-0.31	-0.01
	690	ILE	44	-0.34	-0.31	-0.01
	691	ILE	44	-0.34	-0.31	-0.01
	692	ILE	44	-0.34	-0.31	-0.01
	693	ILE	44	-0.34	-0.31	-0.01
	694	ASP	45	-0.43	-0.42	0
	695	ASP	45	-0.43	-0.42	0
	696	ASP	45	-0.43	-0.42	0
	697	ASP	45	-0.43	-0.42	0
	698	ASP	45	-0.43	-0.42	0
	699	ASP	45	-0.43	-0.42	0
	700	ASP	45	-0.43	-0.42	0
	701	ASP	45	-0.43	-0.42	0
	702	ASP	45	-0.43	-0.42	0
	703	ASP	45	-0.43	-0.42	0
	704	ASP	45	-0.43	-0.42	0
	705	ASP	45	-0.43	-0.42	0
	706	GLU	46	-0.47	-0.37	0.06
	707	GLU	46	-0.47	-0.37	0.06
	708	GLU	46	-0.47	-0.37	0.06
	709	GLU	46	-0.47	-0.37	0.06
	710	GLU	46	-0.47	-0.37	0.06
	711	GLU	46	-0.47	-0.37	0.06
	712	GLU	46	-0.47	-0.37	0.06
	713	GLU	46	-0.47	-0.37	0.06
	714	GLU	46	-0.47	-0.37	0.06
	715	GLU	46	-0.47	-0.37	0.06
	716	GLU	46	-0.47	-0.37	0.06
	717	GLU	46	-0.47	-0.37	0.06
	718	GLU	46	-0.47	-0.37	0.06
	719	GLU	46	-0.47	-0.37	0.06
	720	GLU	46	-0.47	-0.37	0.06
	721	LEU	47	-0.28	-0.25	0.06
	722	LEU	47	-0.28	-0.25	0.06
	723	LEU	47	-0.28	-0.25	0.06
	724	LEU	47	-0.28	-0.25	0.06
	725	LEU	47	-0.28	-0.25	0.06
	726	LEU	47	-0.28	-0.25	0.06
	727	LEU	47	-0.28	-0.25	0.06
	728	LEU	47	-0.28	-0.25	0.06
	729	LEU	47	-0.28	-0.25	0.06
	730	LEU	47	-0.28	-0.25	0.06
	731	LEU	47	-0.28	-0.25	0.06
	732	LEU	47	-0.28	-0.25	0.06
	733	LEU	47	-0.28	-0.25	0.06
	734	LEU	47	-0.28	-0.25	0.06
	735	LEU	47	-0.28	-0.25	0.06
	736	LEU	47	-0.28	-0.25	0.06
	737	LEU	47	-0.28	-0.25	0.06
	738	LEU	47	-0.28	-0.25	0.06
	739	LEU	47	-0.28	-0.25	0.06
	740	VAL	48	-0.21	-0.21	-0.15
	741	VAL	48	-0.21	-0.21	-0.15
	742	VAL	48	-0.21	-0.21	-0.15
	743	VAL	48	-0.21	-0.21	-0.15
	744	VAL	48	-0.21	-0.21	-0.15
	745	VAL	48	-0.21	-0.21	-0.15
	746	VAL	48	-0.21	-0.21	-0.15
	747	VAL	48	-0.21	-0.21	-0.15
	748	VAL	48	-0.21	-0.21	-0.15
	749	VAL	48	-0.21	-0.21	-0.15
	750	VAL	48	-0.21	-0.21	-0.15
	751	VAL	48	-0.21	-0.21	-0.15
	752	VAL	48	-0.21	-0.21	-0.15
	753	VAL	48	-0.21	-0.21	-0.15
	754	VAL	48	-0.21	-0.21	-0.15
	755	VAL	48	-0.21	-0.21	-0.15
	756	PHE	49	0.01	-0.09	-0.01
	757	PHE	49	0.01	-0.09	-0.01
	758	PHE	49	0.01	-0.09	-0.01
	759	PHE	49	0.01	-0.09	-0.01
	760	PHE	49	0.01	-0.09	-0.01
	761	PHE	49	0.01	-0.09	-0.01
	762	PHE	49	0.01	-0.09	-0.01
	763	PHE	49	0.01	-0.09	-0.01
	764	PHE	49	0.01	-0.09	-0.01
	765	PHE	49	0.01	-0.09	-0.01
	766	PHE	49	0.01	-0.09	-0.01
	767	PHE	49	0.01	-0.09	-0.01
	768	PHE	49	0.01	-0.09	-0.01
	769	PHE	49	0.01	-0.09	-0.01
	770	PHE	49	0.01	-0.09	-0.01
	771	PHE	49	0.01	-0.09	-0.01
	772	PHE	49	0.01	-0.09	-0.01
	773	PHE	49	0.01	-0.09	-0.01
	774	PHE	49	0.01	-0.09	-0.01
	775	PHE	49	0.01	-0.09	-0.01
	776	LEU	50	0.19	-0.22	-0.09
	777	LEU	50	0.19	-0.22	-0.09
	778	LEU	50	0.19	-0.22	-0.09
	779	LEU	50	0.19	-0.22	-0.09
	780	LEU	50	0.19	-0.22	-0.09
	781	LEU	50	0.19	-0.22	-0.09
	782	LEU	50	0.19	-0.22	-0.09
	783	LEU	50	0.19	-0.22	-0.09
	784	LEU	50	0.19	-0.22	-0.09
	785	LEU	50	0.19	-0.22	-0.09
	786	LEU	50	0.19	-0.22	-0.09
	787	LEU	50	0.19	-0.22	-0.09
	788	LEU	50	0.19	-0.22	-0.09
	789	LEU	50	0.19	-0.22	-0.09
	790	LEU	50	0.19	-0.22	-0.09
	791	LEU	50	0.19	-0.22	-0.09
	792	LEU	50	0.19	-0.22	-0.09
	793	LEU	50	0.19	-0.22	-0.09
	794	LEU	50	0.19	-0.22	-0.09
	795	ASP	51	0.33	0.02	0.13
	796	ASP	51	0.33	0.02	0.13
	797	ASP	51	0.33	0.02	0.13
	798	ASP	51	0.33	0.02	0.13
	799	ASP	51	0.33	0.02	0.13
	800	ASP	51	0.33	0.02	0.13
	801	ASP	51	0.33	0.02	0.13
	802	ASP	51	0.33	0.02	0.13
	803	ASP	51	0.33	0.02	0.13
	804	ASP	51	0.33	0.02	0.13
	805	ASP	51	0.33	0.02	0.13
	806	ASP	51	0.33	0.02	0.13
	807	ILE	52	0.36	-0.29	0.05
	808	ILE	52	0.36	-0.29	0.05
	809	ILE	52	0.36	-0.29	0.05
	810	ILE	52	0.36	-0.29	0.05
	811	ILE	52	0.36	-0.29	0.05
	812	ILE	52	0.36	-0.29	0.05
	813	ILE	52	0.36	-0.29	0.05
	814	ILE	52	0.36	-0.29	0.05
	815	ILE	52	0.36	-0.29	0.05
	816	ILE	52	0.36	-0.29	0.05
	817	ILE	52	0.36	-0.29	0.05
	818	ILE	52	0.36	-0.29	0.05
	819	ILE	52	0.36	-0.29	0.05
	820	ILE	52	0.36	-0.29	0.05
	821	ILE	52	0.36	-0.29	0.05
	822	ILE	52	0.36	-0.29	0.05
	823	ILE	52	0.36	-0.29	0.05
	824	ILE	52	0.36	-0.29	0.05
	825	ILE	52	0.36	-0.29	0.05
	826	THR	53	0.23	-0.17	0.02
	827	THR	53	0.23	-0.17	0.02
	828	THR	53	0.23	-0.17	0.02
	829	THR	53	0.23	-0.17	0.02
	830	THR	53	0.23	-0.17	0.02
	831	THR	53	0.23	-0.17	0.02
	832	THR	53	0.23	-0.17	0.02
	833	THR	53	0.23	-0.17	0.02
	834	THR	53	0.23	-0.17	0.02
	835	THR	53	0.23	-0.17	0.02
	836	THR	53	0.23	-0.17	0.02
	837	THR	53	0.23	-0.17	0.02
	838	THR	53	0.23	-0.17	0.02
	839	THR	53	0.23	-0.17	0.02
	840	ALA	54	0.62	-0.35	0.35
	841	ALA	54	0.62	-0.35	0.35
	842	ALA	54	0.62	-0.35	0.35
	843	ALA	54	0.62	-0.35	0.35
	844	ALA	54	0.62	-0.35	0.35
	845	ALA	54	0.62	-0.35	0.35
	846	ALA	54	0.62	-0.35	0.35
	847	ALA	54	0.62	-0.35	0.35
	848	ALA	54	0.62	-0.35	0.35
	849	ALA	54	0.62	-0.35	0.35
	850	SER	55	0.65	-0.03	0.26
	851	SER	55	0.65	-0.03	0.26
	852	SER	55	0.65	-0.03	0.26
	853	SER	55	0.65	-0.03	0.26
	854	SER	55	0.65	-0.03	0.26
	855	SER	55	0.65	-0.03	0.26
	856	SER	55	0.65	-0.03	0.26
	857	SER	55	0.65	-0.03	0.26
	858	SER	55	0.65	-0.03	0.26
	859	SER	55	0.65	-0.03	0.26
	860	SER	55	0.65	-0.03	0.26
	861	VAL	56	0.74	0.1	-0.2
	862	VAL	56	0.74	0.1	-0.2
	863	VAL	56	0.74	0.1	-0.2
	864	VAL	56	0.74	0.1	-0.2
	865	VAL	56	0.74	0.1	-0.2
	866	VAL	56	0.74	0.1	-0.2
	867	VAL	56	0.74	0.1	-0.2
	868	VAL	56	0.74	0.1	-0.2
	869	VAL	56	0.74	0.1	-0.2
	870	VAL	56	0.74	0.1	-0.2
	871	VAL	56	0.74	0.1	-0.2
	872	VAL	56	0.74	0.1	-0.2
	873	VAL	56	0.74	0.1	-0.2
	874	VAL	56	0.74	0.1	-0.2
	875	VAL	56	0.74	0.1	-0.2
	876	VAL	56	0.74	0.1	-0.2
	877	GLU	57	0.66	0.01	-0.14
	878	GLU	57	0.66	0.01	-0.14
	879	GLU	57	0.66	0.01	-0.14
	880	GLU	57	0.66	0.01	-0.14
	881	GLU	57	0.66	0.01	-0.14
	882	GLU	57	0.66	0.01	-0.14
	883	GLU	57	0.66	0.01	-0.14
	884	GLU	57	0.66	0.01	-0.14
	885	GLU	57	0.66	0.01	-0.14
	886	GLU	57	0.66	0.01	-0.14
	887	GLU	57	0.66	0.01	-0.14
	888	GLU	57	0.66	0.01	-0.14
	889	GLU	57	0.66	0.01	-0.14
	890	GLU	57	0.66	0.01	-0.14
	891	GLU	57	0.66	0.01	-0.14
	892	LYS	58	0.75	0.3	-0.33
	893	LYS	58	0.75	0.3	-0.33
	894	LYS	58	0.75	0.3	-0.33
	895	LYS	58	0.75	0.3	-0.33
	896	LYS	58	0.75	0.3	-0.33
	897	LYS	58	0.75	0.3	-0.33
	898	LYS	58	0.75	0.3	-0.33
	899	LYS	58	0.75	0.3	-0.33
	900	LYS	58	0.75	0.3	-0.33
	901	LYS	58	0.75	0.3	-0.33
	902	LYS	58	0.75	0.3	-0.33
	903	LYS	58	0.75	0.3	-0.33
	904	LYS	58	0.75	0.3	-0.33
	905	LYS	58	0.75	0.3	-0.33
	906	LYS	58	0.75	0.3	-0.33
	907	LYS	58	0.75	0.3	-0.33
	908	LYS	58	0.75	0.3	-0.33
	909	LYS	58	0.75	0.3	-0.33
	910	LYS	58	0.75	0.3	-0.33
	911	LYS	58	0.75	0.3	-0.33
	912	LYS	58	0.75	0.3	-0.33
	913	LYS	58	0.75	0.3	-0.33
	914	ARG	59	0.8	0.51	-0.6
	915	ARG	59	0.8	0.51	-0.6
	916	ARG	59	0.8	0.51	-0.6
	917	ARG	59	0.8	0.51	-0.6
	918	ARG	59	0.8	0.51	-0.6
	919	ARG	59	0.8	0.51	-0.6
	920	ARG	59	0.8	0.51	-0.6
	921	ARG	59	0.8	0.51	-0.6
	922	ARG	59	0.8	0.51	-0.6
	923	ARG	59	0.8	0.51	-0.6
	924	ARG	59	0.8	0.51	-0.6
	925	ARG	59	0.8	0.51	-0.6
	926	ARG	59	0.8	0.51	-0.6
	927	ARG	59	0.8	0.51	-0.6
	928	ARG	59	0.8	0.51	-0.6
	929	ARG	59	0.8	0.51	-0.6
	930	ARG	59	0.8	0.51	-0.6
	931	ARG	59	0.8	0.51	-0.6
	932	ARG	59	0.8	0.51	-0.6
	933	ARG	59	0.8	0.51	-0.6
	934	ARG	59	0.8	0.51	-0.6
	935	ARG	59	0.8	0.51	-0.6
	936	ARG	59	0.8	0.51	-0.6
	937	ARG	59	0.8	0.51	-0.6
	938	LYS	60	0.1	0.33	-0.38
	939	LYS	60	0.1	0.33	-0.38
	940	LYS	60	0.1	0.33	-0.38
	941	LYS	60	0.1	0.33	-0.38
	942	LYS	60	0.1	0.33	-0.38
	943	LYS	60	0.1	0.33	-0.38
	944	LYS	60	0.1	0.33	-0.38
	945	LYS	60	0.1	0.33	-0.38
	946	LYS	60	0.1	0.33	-0.38
	947	LYS	60	0.1	0.33	-0.38
	948	LYS	60	0.1	0.33	-0.38
	949	LYS	60	0.1	0.33	-0.38
	950	LYS	60	0.1	0.33	-0.38
	951	LYS	60	0.1	0.33	-0.38
	952	LYS	60	0.1	0.33	-0.38
	953	LYS	60	0.1	0.33	-0.38
	954	LYS	60	0.1	0.33	-0.38
	955	LYS	60	0.1	0.33	-0.38
	956	LYS	60	0.1	0.33	-0.38
	957	LYS	60	0.1	0.33	-0.38
	958	LYS	60	0.1	0.33	-0.38
	959	LYS	60	0.1	0.33	-0.38
	960	THR	61	0.37	0.3	-0.26
	961	THR	61	0.37	0.3	-0.26
	962	THR	61	0.37	0.3	-0.26
	963	THR	61	0.37	0.3	-0.26
	964	THR	61	0.37	0.3	-0.26
	965	THR	61	0.37	0.3	-0.26
	966	THR	61	0.37	0.3	-0.26
	967	THR	61	0.37	0.3	-0.26
	968	THR	61	0.37	0.3	-0.26
	969	THR	61	0.37	0.3	-0.26
	970	THR	61	0.37	0.3	-0.26
	971	THR	61	0.37	0.3	-0.26
	972	THR	61	0.37	0.3	-0.26
	973	THR	61	0.37	0.3	-0.26
	974	MET	62	0.48	0.06	-0.24
	975	MET	62	0.48	0.06	-0.24
	976	MET	62	0.48	0.06	-0.24
	977	MET	62	0.48	0.06	-0.24
	978	MET	62	0.48	0.06	-0.24
	979	MET	62	0.48	0.06	-0.24
	980	MET	62	0.48	0.06	-0.24
	981	MET	62	0.48	0.06	-0.24
	982	MET	62	0.48	0.06	-0.24
	983	MET	62	0.48	0.06	-0.24
	984	MET	62	0.48	0.06	-0.24
	985	MET	62	0.48	0.06	-0.24
	986	MET	62	0.48	0.06	-0.24
	987	MET	62	0.48	0.06	-0.24
	988	MET	62	0.48	0.06	-0.24
	989	MET	62	0.48	0.06	-0.24
	990	MET	62	0.48	0.06	-0.24
	991	LEU	63	0.23	0.19	-0.08
	992	LEU	63	0.23	0.19	-0.08
	993	LEU	63	0.23	0.19	-0.08
	994	LEU	63	0.23	0.19	-0.08
	995	LEU	63	0.23	0.19	-0.08
	996	LEU	63	0.23	0.19	-0.08
	997	LEU	63	0.23	0.19	-0.08
	998	LEU	63	0.23	0.19	-0.08
	999	LEU	63	0.23	0.19	-0.08
	1000	LEU	63	0.23	0.19	-0.08
	1001	LEU	63	0.23	0.19	-0.08
	1002	LEU	63	0.23	0.19	-0.08
	1003	LEU	63	0.23	0.19	-0.08
	1004	LEU	63	0.23	0.19	-0.08
	1005	LEU	63	0.23	0.19	-0.08
	1006	LEU	63	0.23	0.19	-0.08
	1007	LEU	63	0.23	0.19	-0.08
	1008	LEU	63	0.23	0.19	-0.08
	1009	LEU	63	0.23	0.19	-0.08
	1010	GLU	64	0.19	-0.02	0.1
	1011	GLU	64	0.19	-0.02	0.1
	1012	GLU	64	0.19	-0.02	0.1
	1013	GLU	64	0.19	-0.02	0.1
	1014	GLU	64	0.19	-0.02	0.1
	1015	GLU	64	0.19	-0.02	0.1
	1016	GLU	64	0.19	-0.02	0.1
	1017	GLU	64	0.19	-0.02	0.1
	1018	GLU	64	0.19	-0.02	0.1
	1019	GLU	64	0.19	-0.02	0.1
	1020	GLU	64	0.19	-0.02	0.1
	1021	GLU	64	0.19	-0.02	0.1
	1022	GLU	64	0.19	-0.02	0.1
	1023	GLU	64	0.19	-0.02	0.1
	1024	GLU	64	0.19	-0.02	0.1
	1025	LEU	65	0.19	-0.17	0.04
	1026	LEU	65	0.19	-0.17	0.04
	1027	LEU	65	0.19	-0.17	0.04
	1028	LEU	65	0.19	-0.17	0.04
	1029	LEU	65	0.19	-0.17	0.04
	1030	LEU	65	0.19	-0.17	0.04
	1031	LEU	65	0.19	-0.17	0.04
	1032	LEU	65	0.19	-0.17	0.04
	1033	LEU	65	0.19	-0.17	0.04
	1034	LEU	65	0.19	-0.17	0.04
	1035	LEU	65	0.19	-0.17	0.04
	1036	LEU	65	0.19	-0.17	0.04
	1037	LEU	65	0.19	-0.17	0.04
	1038	LEU	65	0.19	-0.17	0.04
	1039	LEU	65	0.19	-0.17	0.04
	1040	LEU	65	0.19	-0.17	0.04
	1041	LEU	65	0.19	-0.17	0.04
	1042	LEU	65	0.19	-0.17	0.04
	1043	LEU	65	0.19	-0.17	0.04
	1044	VAL	66	0.1	-0.03	-0.07
	1045	VAL	66	0.1	-0.03	-0.07
	1046	VAL	66	0.1	-0.03	-0.07
	1047	VAL	66	0.1	-0.03	-0.07
	1048	VAL	66	0.1	-0.03	-0.07
	1049	VAL	66	0.1	-0.03	-0.07
	1050	VAL	66	0.1	-0.03	-0.07
	1051	VAL	66	0.1	-0.03	-0.07
	1052	VAL	66	0.1	-0.03	-0.07
	1053	VAL	66	0.1	-0.03	-0.07
	1054	VAL	66	0.1	-0.03	-0.07
	1055	VAL	66	0.1	-0.03	-0.07
	1056	VAL	66	0.1	-0.03	-0.07
	1057	VAL	66	0.1	-0.03	-0.07
	1058	VAL	66	0.1	-0.03	-0.07
	1059	VAL	66	0.1	-0.03	-0.07
	1060	GLU	67	0.07	-0.11	0.07
	1061	GLU	67	0.07	-0.11	0.07
	1062	GLU	67	0.07	-0.11	0.07
	1063	GLU	67	0.07	-0.11	0.07
	1064	GLU	67	0.07	-0.11	0.07
	1065	GLU	67	0.07	-0.11	0.07
	1066	GLU	67	0.07	-0.11	0.07
	1067	GLU	67	0.07	-0.11	0.07
	1068	GLU	67	0.07	-0.11	0.07
	1069	GLU	67	0.07	-0.11	0.07
	1070	GLU	67	0.07	-0.11	0.07
	1071	GLU	67	0.07	-0.11	0.07
	1072	GLU	67	0.07	-0.11	0.07
	1073	GLU	67	0.07	-0.11	0.07
	1074	GLU	67	0.07	-0.11	0.07
	1075	LYS	68	-0.09	-0.09	-0.15
	1076	LYS	68	-0.09	-0.09	-0.15
	1077	LYS	68	-0.09	-0.09	-0.15
	1078	LYS	68	-0.09	-0.09	-0.15
	1079	LYS	68	-0.09	-0.09	-0.15
	1080	LYS	68	-0.09	-0.09	-0.15
	1081	LYS	68	-0.09	-0.09	-0.15
	1082	LYS	68	-0.09	-0.09	-0.15
	1083	LYS	68	-0.09	-0.09	-0.15
	1084	LYS	68	-0.09	-0.09	-0.15
	1085	LYS	68	-0.09	-0.09	-0.15
	1086	LYS	68	-0.09	-0.09	-0.15
	1087	LYS	68	-0.09	-0.09	-0.15
	1088	LYS	68	-0.09	-0.09	-0.15
	1089	LYS	68	-0.09	-0.09	-0.15
	1090	LYS	68	-0.09	-0.09	-0.15
	1091	LYS	68	-0.09	-0.09	-0.15
	1092	LYS	68	-0.09	-0.09	-0.15
	1093	LYS	68	-0.09	-0.09	-0.15
	1094	LYS	68	-0.09	-0.09	-0.15
	1095	LYS	68	-0.09	-0.09	-0.15
	1096	LYS	68	-0.09	-0.09	-0.15
	1097	VAL	69	-0.13	-0.25	-0.21
	1098	VAL	69	-0.13	-0.25	-0.21
	1099	VAL	69	-0.13	-0.25	-0.21
	1100	VAL	69	-0.13	-0.25	-0.21
	1101	VAL	69	-0.13	-0.25	-0.21
	1102	VAL	69	-0.13	-0.25	-0.21
	1103	VAL	69	-0.13	-0.25	-0.21
	1104	VAL	69	-0.13	-0.25	-0.21
	1105	VAL	69	-0.13	-0.25	-0.21
	1106	VAL	69	-0.13	-0.25	-0.21
	1107	VAL	69	-0.13	-0.25	-0.21
	1108	VAL	69	-0.13	-0.25	-0.21
	1109	VAL	69	-0.13	-0.25	-0.21
	1110	VAL	69	-0.13	-0.25	-0.21
	1111	VAL	69	-0.13	-0.25	-0.21
	1112	VAL	69	-0.13	-0.25	-0.21
	1113	ALA	70	-0.15	-0.3	-0.13
	1114	ALA	70	-0.15	-0.3	-0.13
	1115	ALA	70	-0.15	-0.3	-0.13
	1116	ALA	70	-0.15	-0.3	-0.13
	1117	ALA	70	-0.15	-0.3	-0.13
	1118	ALA	70	-0.15	-0.3	-0.13
	1119	ALA	70	-0.15	-0.3	-0.13
	1120	ALA	70	-0.15	-0.3	-0.13
	1121	ALA	70	-0.15	-0.3	-0.13
	1122	ALA	70	-0.15	-0.3	-0.13
	1123	GLU	71	-0.23	-0.27	-0.32
	1124	GLU	71	-0.23	-0.27	-0.32
	1125	GLU	71	-0.23	-0.27	-0.32
	1126	GLU	71	-0.23	-0.27	-0.32
	1127	GLU	71	-0.23	-0.27	-0.32
	1128	GLU	71	-0.23	-0.27	-0.32
	1129	GLU	71	-0.23	-0.27	-0.32
	1130	GLU	71	-0.23	-0.27	-0.32
	1131	GLU	71	-0.23	-0.27	-0.32
	1132	GLU	71	-0.23	-0.27	-0.32
	1133	GLU	71	-0.23	-0.27	-0.32
	1134	GLU	71	-0.23	-0.27	-0.32
	1135	GLU	71	-0.23	-0.27	-0.32
	1136	GLU	71	-0.23	-0.27	-0.32
	1137	GLU	71	-0.23	-0.27	-0.32
	1138	GLN	72	-0.15	-0.27	-0.31
	1139	GLN	72	-0.15	-0.27	-0.31
	1140	GLN	72	-0.15	-0.27	-0.31
	1141	GLN	72	-0.15	-0.27	-0.31
	1142	GLN	72	-0.15	-0.27	-0.31
	1143	GLN	72	-0.15	-0.27	-0.31
	1144	GLN	72	-0.15	-0.27	-0.31
	1145	GLN	72	-0.15	-0.27	-0.31
	1146	GLN	72	-0.15	-0.27	-0.31
	1147	GLN	72	-0.15	-0.27	-0.31
	1148	GLN	72	-0.15	-0.27	-0.31
	1149	GLN	72	-0.15	-0.27	-0.31
	1150	GLN	72	-0.15	-0.27	-0.31
	1151	GLN	72	-0.15	-0.27	-0.31
	1152	GLN	72	-0.15	-0.27	-0.31
	1153	GLN	72	-0.15	-0.27	-0.31
	1154	GLN	72	-0.15	-0.27	-0.31
	1155	ILE	73	-0.16	-0.08	-0.31
	1156	ILE	73	-0.16	-0.08	-0.31
	1157	ILE	73	-0.16	-0.08	-0.31
	1158	ILE	73	-0.16	-0.08	-0.31
	1159	ILE	73	-0.16	-0.08	-0.31
	1160	ILE	73	-0.16	-0.08	-0.31
	1161	ILE	73	-0.16	-0.08	-0.31
	1162	ILE	73	-0.16	-0.08	-0.31
	1163	ILE	73	-0.16	-0.08	-0.31
	1164	ILE	73	-0.16	-0.08	-0.31
	1165	ILE	73	-0.16	-0.08	-0.31
	1166	ILE	73	-0.16	-0.08	-0.31
	1167	ILE	73	-0.16	-0.08	-0.31
	1168	ILE	73	-0.16	-0.08	-0.31
	1169	ILE	73	-0.16	-0.08	-0.31
	1170	ILE	73	-0.16	-0.08	-0.31
	1171	ILE	73	-0.16	-0.08	-0.31
	1172	ILE	73	-0.16	-0.08	-0.31
	1173	ILE	73	-0.16	-0.08	-0.31
	1174	ASP	74	0.19	-0.39	0.26
	1175	ASP	74	0.19	-0.39	0.26
	1176	ASP	74	0.19	-0.39	0.26
	1177	ASP	74	0.19	-0.39	0.26
	1178	ASP	74	0.19	-0.39	0.26
	1179	ASP	74	0.19	-0.39	0.26
	1180	ASP	74	0.19	-0.39	0.26
	1181	ASP	74	0.19	-0.39	0.26
	1182	ASP	74	0.19	-0.39	0.26
	1183	ASP	74	0.19	-0.39	0.26
	1184	ASP	74	0.19	-0.39	0.26
	1185	ASP	74	0.19	-0.39	0.26
	1186	ILE	75	-0.29	-0.36	0.14
	1187	ILE	75	-0.29	-0.36	0.14
	1188	ILE	75	-0.29	-0.36	0.14
	1189	ILE	75	-0.29	-0.36	0.14
	1190	ILE	75	-0.29	-0.36	0.14
	1191	ILE	75	-0.29	-0.36	0.14
	1192	ILE	75	-0.29	-0.36	0.14
	1193	ILE	75	-0.29	-0.36	0.14
	1194	ILE	75	-0.29	-0.36	0.14
	1195	ILE	75	-0.29	-0.36	0.14
	1196	ILE	75	-0.29	-0.36	0.14
	1197	ILE	75	-0.29	-0.36	0.14
	1198	ILE	75	-0.29	-0.36	0.14
	1199	ILE	75	-0.29	-0.36	0.14
	1200	ILE	75	-0.29	-0.36	0.14
	1201	ILE	75	-0.29	-0.36	0.14
	1202	ILE	75	-0.29	-0.36	0.14
	1203	ILE	75	-0.29	-0.36	0.14
	1204	ILE	75	-0.29	-0.36	0.14
	1205	PRO	76	-0.17	-0.15	0.27
	1206	PRO	76	-0.17	-0.15	0.27
	1207	PRO	76	-0.17	-0.15	0.27
	1208	PRO	76	-0.17	-0.15	0.27
	1209	PRO	76	-0.17	-0.15	0.27
	1210	PRO	76	-0.17	-0.15	0.27
	1211	PRO	76	-0.17	-0.15	0.27
	1212	PRO	76	-0.17	-0.15	0.27
	1213	PRO	76	-0.17	-0.15	0.27
	1214	PRO	76	-0.17	-0.15	0.27
	1215	PRO	76	-0.17	-0.15	0.27
	1216	PRO	76	-0.17	-0.15	0.27
	1217	PRO	76	-0.17	-0.15	0.27
	1218	PRO	76	-0.17	-0.15	0.27
	1219	PHE	77	-0.13	-0.46	0.09
	1220	PHE	77	-0.13	-0.46	0.09
	1221	PHE	77	-0.13	-0.46	0.09
	1222	PHE	77	-0.13	-0.46	0.09
	1223	PHE	77	-0.13	-0.46	0.09
	1224	PHE	77	-0.13	-0.46	0.09
	1225	PHE	77	-0.13	-0.46	0.09
	1226	PHE	77	-0.13	-0.46	0.09
	1227	PHE	77	-0.13	-0.46	0.09
	1228	PHE	77	-0.13	-0.46	0.09
	1229	PHE	77	-0.13	-0.46	0.09
	1230	PHE	77	-0.13	-0.46	0.09
	1231	PHE	77	-0.13	-0.46	0.09
	1232	PHE	77	-0.13	-0.46	0.09
	1233	PHE	77	-0.13	-0.46	0.09
	1234	PHE	77	-0.13	-0.46	0.09
	1235	PHE	77	-0.13	-0.46	0.09
	1236	PHE	77	-0.13	-0.46	0.09
	1237	PHE	77	-0.13	-0.46	0.09
	1238	PHE	77	-0.13	-0.46	0.09
	1239	THR	78	-0.05	-0.28	0.15
	1240	THR	78	-0.05	-0.28	0.15
	1241	THR	78	-0.05	-0.28	0.15
	1242	THR	78	-0.05	-0.28	0.15
	1243	THR	78	-0.05	-0.28	0.15
	1244	THR	78	-0.05	-0.28	0.15
	1245	THR	78	-0.05	-0.28	0.15
	1246	THR	78	-0.05	-0.28	0.15
	1247	THR	78	-0.05	-0.28	0.15
	1248	THR	78	-0.05	-0.28	0.15
	1249	THR	78	-0.05	-0.28	0.15
	1250	THR	78	-0.05	-0.28	0.15
	1251	THR	78	-0.05	-0.28	0.15
	1252	THR	78	-0.05	-0.28	0.15
	1253	VAL	79	0.16	-0.29	0.36
	1254	VAL	79	0.16	-0.29	0.36
	1255	VAL	79	0.16	-0.29	0.36
	1256	VAL	79	0.16	-0.29	0.36
	1257	VAL	79	0.16	-0.29	0.36
	1258	VAL	79	0.16	-0.29	0.36
	1259	VAL	79	0.16	-0.29	0.36
	1260	VAL	79	0.16	-0.29	0.36
	1261	VAL	79	0.16	-0.29	0.36
	1262	VAL	79	0.16	-0.29	0.36
	1263	VAL	79	0.16	-0.29	0.36
	1264	VAL	79	0.16	-0.29	0.36
	1265	VAL	79	0.16	-0.29	0.36
	1266	VAL	79	0.16	-0.29	0.36
	1267	VAL	79	0.16	-0.29	0.36
	1268	VAL	79	0.16	-0.29	0.36
	1269	GLY	80	0.44	-0.17	0.3
	1270	GLY	80	0.44	-0.17	0.3
	1271	GLY	80	0.44	-0.17	0.3
	1272	GLY	80	0.44	-0.17	0.3
	1273	GLY	80	0.44	-0.17	0.3
	1274	GLY	80	0.44	-0.17	0.3
	1275	GLY	80	0.44	-0.17	0.3
	1276	GLY	81	0.42	-0.16	0.15
	1277	GLY	81	0.42	-0.16	0.15
	1278	GLY	81	0.42	-0.16	0.15
	1279	GLY	81	0.42	-0.16	0.15
	1280	GLY	81	0.42	-0.16	0.15
	1281	GLY	81	0.42	-0.16	0.15
	1282	GLY	81	0.42	-0.16	0.15
	1283	GLY	82	0.64	0.04	0.24
	1284	GLY	82	0.64	0.04	0.24
	1285	GLY	82	0.64	0.04	0.24
	1286	GLY	82	0.64	0.04	0.24
	1287	GLY	82	0.64	0.04	0.24
	1288	GLY	82	0.64	0.04	0.24
	1289	GLY	82	0.64	0.04	0.24
	1290	ILE	83	0.43	-0.13	0.35
	1291	ILE	83	0.43	-0.13	0.35
	1292	ILE	83	0.43	-0.13	0.35
	1293	ILE	83	0.43	-0.13	0.35
	1294	ILE	83	0.43	-0.13	0.35
	1295	ILE	83	0.43	-0.13	0.35
	1296	ILE	83	0.43	-0.13	0.35
	1297	ILE	83	0.43	-0.13	0.35
	1298	ILE	83	0.43	-0.13	0.35
	1299	ILE	83	0.43	-0.13	0.35
	1300	ILE	83	0.43	-0.13	0.35
	1301	ILE	83	0.43	-0.13	0.35
	1302	ILE	83	0.43	-0.13	0.35
	1303	ILE	83	0.43	-0.13	0.35
	1304	ILE	83	0.43	-0.13	0.35
	1305	ILE	83	0.43	-0.13	0.35
	1306	ILE	83	0.43	-0.13	0.35
	1307	ILE	83	0.43	-0.13	0.35
	1308	ILE	83	0.43	-0.13	0.35
	1309	HIE	84	0.23	-0.12	0.11
	1310	HIE	84	0.23	-0.12	0.11
	1311	HIE	84	0.23	-0.12	0.11
	1312	HIE	84	0.23	-0.12	0.11
	1313	HIE	84	0.23	-0.12	0.11
	1314	HIE	84	0.23	-0.12	0.11
	1315	HIE	84	0.23	-0.12	0.11
	1316	HIE	84	0.23	-0.12	0.11
	1317	HIE	84	0.23	-0.12	0.11
	1318	HIE	84	0.23	-0.12	0.11
	1319	HIE	84	0.23	-0.12	0.11
	1320	HIE	84	0.23	-0.12	0.11
	1321	HIE	84	0.23	-0.12	0.11
	1322	HIE	84	0.23	-0.12	0.11
	1323	HIE	84	0.23	-0.12	0.11
	1324	HIE	84	0.23	-0.12	0.11
	1325	HIE	84	0.23	-0.12	0.11
	1326	ASP	85	0.09	-0.26	0
	1327	ASP	85	0.09	-0.26	0
	1328	ASP	85	0.09	-0.26	0
	1329	ASP	85	0.09	-0.26	0
	1330	ASP	85	0.09	-0.26	0
	1331	ASP	85	0.09	-0.26	0
	1332	ASP	85	0.09	-0.26	0
	1333	ASP	85	0.09	-0.26	0
	1334	ASP	85	0.09	-0.26	0
	1335	ASP	85	0.09	-0.26	0
	1336	ASP	85	0.09	-0.26	0
	1337	ASP	85	0.09	-0.26	0
	1338	PHE	86	0.32	-0.18	0.26
	1339	PHE	86	0.32	-0.18	0.26
	1340	PHE	86	0.32	-0.18	0.26
	1341	PHE	86	0.32	-0.18	0.26
	1342	PHE	86	0.32	-0.18	0.26
	1343	PHE	86	0.32	-0.18	0.26
	1344	PHE	86	0.32	-0.18	0.26
	1345	PHE	86	0.32	-0.18	0.26
	1346	PHE	86	0.32	-0.18	0.26
	1347	PHE	86	0.32	-0.18	0.26
	1348	PHE	86	0.32	-0.18	0.26
	1349	PHE	86	0.32	-0.18	0.26
	1350	PHE	86	0.32	-0.18	0.26
	1351	PHE	86	0.32	-0.18	0.26
	1352	PHE	86	0.32	-0.18	0.26
	1353	PHE	86	0.32	-0.18	0.26
	1354	PHE	86	0.32	-0.18	0.26
	1355	PHE	86	0.32	-0.18	0.26
	1356	PHE	86	0.32	-0.18	0.26
	1357	PHE	86	0.32	-0.18	0.26
	1358	GLU	87	0.28	0.12	0.06
	1359	GLU	87	0.28	0.12	0.06
	1360	GLU	87	0.28	0.12	0.06
	1361	GLU	87	0.28	0.12	0.06
	1362	GLU	87	0.28	0.12	0.06
	1363	GLU	87	0.28	0.12	0.06
	1364	GLU	87	0.28	0.12	0.06
	1365	GLU	87	0.28	0.12	0.06
	1366	GLU	87	0.28	0.12	0.06
	1367	GLU	87	0.28	0.12	0.06
	1368	GLU	87	0.28	0.12	0.06
	1369	GLU	87	0.28	0.12	0.06
	1370	GLU	87	0.28	0.12	0.06
	1371	GLU	87	0.28	0.12	0.06
	1372	GLU	87	0.28	0.12	0.06
	1373	THR	88	0.2	0.31	-0.14
	1374	THR	88	0.2	0.31	-0.14
	1375	THR	88	0.2	0.31	-0.14
	1376	THR	88	0.2	0.31	-0.14
	1377	THR	88	0.2	0.31	-0.14
	1378	THR	88	0.2	0.31	-0.14
	1379	THR	88	0.2	0.31	-0.14
	1380	THR	88	0.2	0.31	-0.14
	1381	THR	88	0.2	0.31	-0.14
	1382	THR	88	0.2	0.31	-0.14
	1383	THR	88	0.2	0.31	-0.14
	1384	THR	88	0.2	0.31	-0.14
	1385	THR	88	0.2	0.31	-0.14
	1386	THR	88	0.2	0.31	-0.14
	1387	ALA	89	0.12	0.14	-0.16
	1388	ALA	89	0.12	0.14	-0.16
	1389	ALA	89	0.12	0.14	-0.16
	1390	ALA	89	0.12	0.14	-0.16
	1391	ALA	89	0.12	0.14	-0.16
	1392	ALA	89	0.12	0.14	-0.16
	1393	ALA	89	0.12	0.14	-0.16
	1394	ALA	89	0.12	0.14	-0.16
	1395	ALA	89	0.12	0.14	-0.16
	1396	ALA	89	0.12	0.14	-0.16
	1397	SER	90	0.24	0.13	0.07
	1398	SER	90	0.24	0.13	0.07
	1399	SER	90	0.24	0.13	0.07
	1400	SER	90	0.24	0.13	0.07
	1401	SER	90	0.24	0.13	0.07
	1402	SER	90	0.24	0.13	0.07
	1403	SER	90	0.24	0.13	0.07
	1404	SER	90	0.24	0.13	0.07
	1405	SER	90	0.24	0.13	0.07
	1406	SER	90	0.24	0.13	0.07
	1407	SER	90	0.24	0.13	0.07
	1408	GLU	91	0.11	0.25	-0.14
	1409	GLU	91	0.11	0.25	-0.14
	1410	GLU	91	0.11	0.25	-0.14
	1411	GLU	91	0.11	0.25	-0.14
	1412	GLU	91	0.11	0.25	-0.14
	1413	GLU	91	0.11	0.25	-0.14
	1414	GLU	91	0.11	0.25	-0.14
	1415	GLU	91	0.11	0.25	-0.14
	1416	GLU	91	0.11	0.25	-0.14
	1417	GLU	91	0.11	0.25	-0.14
	1418	GLU	91	0.11	0.25	-0.14
	1419	GLU	91	0.11	0.25	-0.14
	1420	GLU	91	0.11	0.25	-0.14
	1421	GLU	91	0.11	0.25	-0.14
	1422	GLU	91	0.11	0.25	-0.14
	1423	LEU	92	0.1	0.28	-0.19
	1424	LEU	92	0.1	0.28	-0.19
	1425	LEU	92	0.1	0.28	-0.19
	1426	LEU	92	0.1	0.28	-0.19
	1427	LEU	92	0.1	0.28	-0.19
	1428	LEU	92	0.1	0.28	-0.19
	1429	LEU	92	0.1	0.28	-0.19
	1430	LEU	92	0.1	0.28	-0.19
	1431	LEU	92	0.1	0.28	-0.19
	1432	LEU	92	0.1	0.28	-0.19
	1433	LEU	92	0.1	0.28	-0.19
	1434	LEU	92	0.1	0.28	-0.19
	1435	LEU	92	0.1	0.28	-0.19
	1436	LEU	92	0.1	0.28	-0.19
	1437	LEU	92	0.1	0.28	-0.19
	1438	LEU	92	0.1	0.28	-0.19
	1439	LEU	92	0.1	0.28	-0.19
	1440	LEU	92	0.1	0.28	-0.19
	1441	LEU	92	0.1	0.28	-0.19
	1442	ILE	93	0.05	0.17	-0.21
	1443	ILE	93	0.05	0.17	-0.21
	1444	ILE	93	0.05	0.17	-0.21
	1445	ILE	93	0.05	0.17	-0.21
	1446	ILE	93	0.05	0.17	-0.21
	1447	ILE	93	0.05	0.17	-0.21
	1448	ILE	93	0.05	0.17	-0.21
	1449	ILE	93	0.05	0.17	-0.21
	1450	ILE	93	0.05	0.17	-0.21
	1451	ILE	93	0.05	0.17	-0.21
	1452	ILE	93	0.05	0.17	-0.21
	1453	ILE	93	0.05	0.17	-0.21
	1454	ILE	93	0.05	0.17	-0.21
	1455	ILE	93	0.05	0.17	-0.21
	1456	ILE	93	0.05	0.17	-0.21
	1457	ILE	93	0.05	0.17	-0.21
	1458	ILE	93	0.05	0.17	-0.21
	1459	ILE	93	0.05	0.17	-0.21
	1460	ILE	93	0.05	0.17	-0.21
	1461	LEU	94	0.01	0.05	-0.3
	1462	LEU	94	0.01	0.05	-0.3
	1463	LEU	94	0.01	0.05	-0.3
	1464	LEU	94	0.01	0.05	-0.3
	1465	LEU	94	0.01	0.05	-0.3
	1466	LEU	94	0.01	0.05	-0.3
	1467	LEU	94	0.01	0.05	-0.3
	1468	LEU	94	0.01	0.05	-0.3
	1469	LEU	94	0.01	0.05	-0.3
	1470	LEU	94	0.01	0.05	-0.3
	1471	LEU	94	0.01	0.05	-0.3
	1472	LEU	94	0.01	0.05	-0.3
	1473	LEU	94	0.01	0.05	-0.3
	1474	LEU	94	0.01	0.05	-0.3
	1475	LEU	94	0.01	0.05	-0.3
	1476	LEU	94	0.01	0.05	-0.3
	1477	LEU	94	0.01	0.05	-0.3
	1478	LEU	94	0.01	0.05	-0.3
	1479	LEU	94	0.01	0.05	-0.3
	1480	ARG	95	-0.16	0	-0.26
	1481	ARG	95	-0.16	0	-0.26
	1482	ARG	95	-0.16	0	-0.26
	1483	ARG	95	-0.16	0	-0.26
	1484	ARG	95	-0.16	0	-0.26
	1485	ARG	95	-0.16	0	-0.26
	1486	ARG	95	-0.16	0	-0.26
	1487	ARG	95	-0.16	0	-0.26
	1488	ARG	95	-0.16	0	-0.26
	1489	ARG	95	-0.16	0	-0.26
	1490	ARG	95	-0.16	0	-0.26
	1491	ARG	95	-0.16	0	-0.26
	1492	ARG	95	-0.16	0	-0.26
	1493	ARG	95	-0.16	0	-0.26
	1494	ARG	95	-0.16	0	-0.26
	1495	ARG	95	-0.16	0	-0.26
	1496	ARG	95	-0.16	0	-0.26
	1497	ARG	95	-0.16	0	-0.26
	1498	ARG	95	-0.16	0	-0.26
	1499	ARG	95	-0.16	0	-0.26
	1500	ARG	95	-0.16	0	-0.26
	1501	ARG	95	-0.16	0	-0.26
	1502	ARG	95	-0.16	0	-0.26
	1503	ARG	95	-0.16	0	-0.26
	1504	GLY	96	-0.35	-0.12	-0.42
	1505	GLY	96	-0.35	-0.12	-0.42
	1506	GLY	96	-0.35	-0.12	-0.42
	1507	GLY	96	-0.35	-0.12	-0.42
	1508	GLY	96	-0.35	-0.12	-0.42
	1509	GLY	96	-0.35	-0.12	-0.42
	1510	GLY	96	-0.35	-0.12	-0.42
	1511	ALA	97	-0.12	-0.03	-0.22
	1512	ALA	97	-0.12	-0.03	-0.22
	1513	ALA	97	-0.12	-0.03	-0.22
	1514	ALA	97	-0.12	-0.03	-0.22
	1515	ALA	97	-0.12	-0.03	-0.22
	1516	ALA	97	-0.12	-0.03	-0.22
	1517	ALA	97	-0.12	-0.03	-0.22
	1518	ALA	97	-0.12	-0.03	-0.22
	1519	ALA	97	-0.12	-0.03	-0.22
	1520	ALA	97	-0.12	-0.03	-0.22
	1521	ASP	98	0.08	-0.08	-0.03
	1522	ASP	98	0.08	-0.08	-0.03
	1523	ASP	98	0.08	-0.08	-0.03
	1524	ASP	98	0.08	-0.08	-0.03
	1525	ASP	98	0.08	-0.08	-0.03
	1526	ASP	98	0.08	-0.08	-0.03
	1527	ASP	98	0.08	-0.08	-0.03
	1528	ASP	98	0.08	-0.08	-0.03
	1529	ASP	98	0.08	-0.08	-0.03
	1530	ASP	98	0.08	-0.08	-0.03
	1531	ASP	98	0.08	-0.08	-0.03
	1532	ASP	98	0.08	-0.08	-0.03
	1533	LYS	99	-0.07	-0.01	0.16
	1534	LYS	99	-0.07	-0.01	0.16
	1535	LYS	99	-0.07	-0.01	0.16
	1536	LYS	99	-0.07	-0.01	0.16
	1537	LYS	99	-0.07	-0.01	0.16
	1538	LYS	99	-0.07	-0.01	0.16
	1539	LYS	99	-0.07	-0.01	0.16
	1540	LYS	99	-0.07	-0.01	0.16
	1541	LYS	99	-0.07	-0.01	0.16
	1542	LYS	99	-0.07	-0.01	0.16
	1543	LYS	99	-0.07	-0.01	0.16
	1544	LYS	99	-0.07	-0.01	0.16
	1545	LYS	99	-0.07	-0.01	0.16
	1546	LYS	99	-0.07	-0.01	0.16
	1547	LYS	99	-0.07	-0.01	0.16
	1548	LYS	99	-0.07	-0.01	0.16
	1549	LYS	99	-0.07	-0.01	0.16
	1550	LYS	99	-0.07	-0.01	0.16
	1551	LYS	99	-0.07	-0.01	0.16
	1552	LYS	99	-0.07	-0.01	0.16
	1553	LYS	99	-0.07	-0.01	0.16
	1554	LYS	99	-0.07	-0.01	0.16
	1555	VAL	100	0.24	-0.21	0.5
	1556	VAL	100	0.24	-0.21	0.5
	1557	VAL	100	0.24	-0.21	0.5
	1558	VAL	100	0.24	-0.21	0.5
	1559	VAL	100	0.24	-0.21	0.5
	1560	VAL	100	0.24	-0.21	0.5
	1561	VAL	100	0.24	-0.21	0.5
	1562	VAL	100	0.24	-0.21	0.5
	1563	VAL	100	0.24	-0.21	0.5
	1564	VAL	100	0.24	-0.21	0.5
	1565	VAL	100	0.24	-0.21	0.5
	1566	VAL	100	0.24	-0.21	0.5
	1567	VAL	100	0.24	-0.21	0.5
	1568	VAL	100	0.24	-0.21	0.5
	1569	VAL	100	0.24	-0.21	0.5
	1570	VAL	100	0.24	-0.21	0.5
	1571	SER	101	0.2	-0.22	0.3
	1572	SER	101	0.2	-0.22	0.3
	1573	SER	101	0.2	-0.22	0.3
	1574	SER	101	0.2	-0.22	0.3
	1575	SER	101	0.2	-0.22	0.3
	1576	SER	101	0.2	-0.22	0.3
	1577	SER	101	0.2	-0.22	0.3
	1578	SER	101	0.2	-0.22	0.3
	1579	SER	101	0.2	-0.22	0.3
	1580	SER	101	0.2	-0.22	0.3
	1581	SER	101	0.2	-0.22	0.3
	1582	ILE	102	0.22	-0.32	0.26
	1583	ILE	102	0.22	-0.32	0.26
	1584	ILE	102	0.22	-0.32	0.26
	1585	ILE	102	0.22	-0.32	0.26
	1586	ILE	102	0.22	-0.32	0.26
	1587	ILE	102	0.22	-0.32	0.26
	1588	ILE	102	0.22	-0.32	0.26
	1589	ILE	102	0.22	-0.32	0.26
	1590	ILE	102	0.22	-0.32	0.26
	1591	ILE	102	0.22	-0.32	0.26
	1592	ILE	102	0.22	-0.32	0.26
	1593	ILE	102	0.22	-0.32	0.26
	1594	ILE	102	0.22	-0.32	0.26
	1595	ILE	102	0.22	-0.32	0.26
	1596	ILE	102	0.22	-0.32	0.26
	1597	ILE	102	0.22	-0.32	0.26
	1598	ILE	102	0.22	-0.32	0.26
	1599	ILE	102	0.22	-0.32	0.26
	1600	ILE	102	0.22	-0.32	0.26
	1601	ASN	103	0.02	-0.46	-0.07
	1602	ASN	103	0.02	-0.46	-0.07
	1603	ASN	103	0.02	-0.46	-0.07
	1604	ASN	103	0.02	-0.46	-0.07
	1605	ASN	103	0.02	-0.46	-0.07
	1606	ASN	103	0.02	-0.46	-0.07
	1607	ASN	103	0.02	-0.46	-0.07
	1608	ASN	103	0.02	-0.46	-0.07
	1609	ASN	103	0.02	-0.46	-0.07
	1610	ASN	103	0.02	-0.46	-0.07
	1611	ASN	103	0.02	-0.46	-0.07
	1612	ASN	103	0.02	-0.46	-0.07
	1613	ASN	103	0.02	-0.46	-0.07
	1614	ASN	103	0.02	-0.46	-0.07
	1615	THR	104	0.12	-0.34	0.05
	1616	THR	104	0.12	-0.34	0.05
	1617	THR	104	0.12	-0.34	0.05
	1618	THR	104	0.12	-0.34	0.05
	1619	THR	104	0.12	-0.34	0.05
	1620	THR	104	0.12	-0.34	0.05
	1621	THR	104	0.12	-0.34	0.05
	1622	THR	104	0.12	-0.34	0.05
	1623	THR	104	0.12	-0.34	0.05
	1624	THR	104	0.12	-0.34	0.05
	1625	THR	104	0.12	-0.34	0.05
	1626	THR	104	0.12	-0.34	0.05
	1627	THR	104	0.12	-0.34	0.05
	1628	THR	104	0.12	-0.34	0.05
	1629	ALA	105	0.49	-0.28	0.36
	1630	ALA	105	0.49	-0.28	0.36
	1631	ALA	105	0.49	-0.28	0.36
	1632	ALA	105	0.49	-0.28	0.36
	1633	ALA	105	0.49	-0.28	0.36
	1634	ALA	105	0.49	-0.28	0.36
	1635	ALA	105	0.49	-0.28	0.36
	1636	ALA	105	0.49	-0.28	0.36
	1637	ALA	105	0.49	-0.28	0.36
	1638	ALA	105	0.49	-0.28	0.36
	1639	ALA	106	0.62	-0.38	0.65
	1640	ALA	106	0.62	-0.38	0.65
	1641	ALA	106	0.62	-0.38	0.65
	1642	ALA	106	0.62	-0.38	0.65
	1643	ALA	106	0.62	-0.38	0.65
	1644	ALA	106	0.62	-0.38	0.65
	1645	ALA	106	0.62	-0.38	0.65
	1646	ALA	106	0.62	-0.38	0.65
	1647	ALA	106	0.62	-0.38	0.65
	1648	ALA	106	0.62	-0.38	0.65
	1649	VAL	107	0.21	-0.32	0.32
	1650	VAL	107	0.21	-0.32	0.32
	1651	VAL	107	0.21	-0.32	0.32
	1652	VAL	107	0.21	-0.32	0.32
	1653	VAL	107	0.21	-0.32	0.32
	1654	VAL	107	0.21	-0.32	0.32
	1655	VAL	107	0.21	-0.32	0.32
	1656	VAL	107	0.21	-0.32	0.32
	1657	VAL	107	0.21	-0.32	0.32
	1658	VAL	107	0.21	-0.32	0.32
	1659	VAL	107	0.21	-0.32	0.32
	1660	VAL	107	0.21	-0.32	0.32
	1661	VAL	107	0.21	-0.32	0.32
	1662	VAL	107	0.21	-0.32	0.32
	1663	VAL	107	0.21	-0.32	0.32
	1664	VAL	107	0.21	-0.32	0.32
	1665	GLU	108	0.2	-0.39	0.29
	1666	GLU	108	0.2	-0.39	0.29
	1667	GLU	108	0.2	-0.39	0.29
	1668	GLU	108	0.2	-0.39	0.29
	1669	GLU	108	0.2	-0.39	0.29
	1670	GLU	108	0.2	-0.39	0.29
	1671	GLU	108	0.2	-0.39	0.29
	1672	GLU	108	0.2	-0.39	0.29
	1673	GLU	108	0.2	-0.39	0.29
	1674	GLU	108	0.2	-0.39	0.29
	1675	GLU	108	0.2	-0.39	0.29
	1676	GLU	108	0.2	-0.39	0.29
	1677	GLU	108	0.2	-0.39	0.29
	1678	GLU	108	0.2	-0.39	0.29
	1679	GLU	108	0.2	-0.39	0.29
	1680	ASN	109	0.36	-0.44	0.52
	1681	ASN	109	0.36	-0.44	0.52
	1682	ASN	109	0.36	-0.44	0.52
	1683	ASN	109	0.36	-0.44	0.52
	1684	ASN	109	0.36	-0.44	0.52
	1685	ASN	109	0.36	-0.44	0.52
	1686	ASN	109	0.36	-0.44	0.52
	1687	ASN	109	0.36	-0.44	0.52
	1688	ASN	109	0.36	-0.44	0.52
	1689	ASN	109	0.36	-0.44	0.52
	1690	ASN	109	0.36	-0.44	0.52
	1691	ASN	109	0.36	-0.44	0.52
	1692	ASN	109	0.36	-0.44	0.52
	1693	ASN	109	0.36	-0.44	0.52
	1694	PRO	110	0.44	-0.41	0.61
	1695	PRO	110	0.44	-0.41	0.61
	1696	PRO	110	0.44	-0.41	0.61
	1697	PRO	110	0.44	-0.41	0.61
	1698	PRO	110	0.44	-0.41	0.61
	1699	PRO	110	0.44	-0.41	0.61
	1700	PRO	110	0.44	-0.41	0.61
	1701	PRO	110	0.44	-0.41	0.61
	1702	PRO	110	0.44	-0.41	0.61
	1703	PRO	110	0.44	-0.41	0.61
	1704	PRO	110	0.44	-0.41	0.61
	1705	PRO	110	0.44	-0.41	0.61
	1706	PRO	110	0.44	-0.41	0.61
	1707	PRO	110	0.44	-0.41	0.61
	1708	SER	111	0.52	-0.47	0.68
	1709	SER	111	0.52	-0.47	0.68
	1710	SER	111	0.52	-0.47	0.68
	1711	SER	111	0.52	-0.47	0.68
	1712	SER	111	0.52	-0.47	0.68
	1713	SER	111	0.52	-0.47	0.68
	1714	SER	111	0.52	-0.47	0.68
	1715	SER	111	0.52	-0.47	0.68
	1716	SER	111	0.52	-0.47	0.68
	1717	SER	111	0.52	-0.47	0.68
	1718	SER	111	0.52	-0.47	0.68
	1719	LEU	112	0.55	-0.41	0.64
	1720	LEU	112	0.55	-0.41	0.64
	1721	LEU	112	0.55	-0.41	0.64
	1722	LEU	112	0.55	-0.41	0.64
	1723	LEU	112	0.55	-0.41	0.64
	1724	LEU	112	0.55	-0.41	0.64
	1725	LEU	112	0.55	-0.41	0.64
	1726	LEU	112	0.55	-0.41	0.64
	1727	LEU	112	0.55	-0.41	0.64
	1728	LEU	112	0.55	-0.41	0.64
	1729	LEU	112	0.55	-0.41	0.64
	1730	LEU	112	0.55	-0.41	0.64
	1731	LEU	112	0.55	-0.41	0.64
	1732	LEU	112	0.55	-0.41	0.64
	1733	LEU	112	0.55	-0.41	0.64
	1734	LEU	112	0.55	-0.41	0.64
	1735	LEU	112	0.55	-0.41	0.64
	1736	LEU	112	0.55	-0.41	0.64
	1737	LEU	112	0.55	-0.41	0.64
	1738	ILE	113	0.65	-0.49	0.76
	1739	ILE	113	0.65	-0.49	0.76
	1740	ILE	113	0.65	-0.49	0.76
	1741	ILE	113	0.65	-0.49	0.76
	1742	ILE	113	0.65	-0.49	0.76
	1743	ILE	113	0.65	-0.49	0.76
	1744	ILE	113	0.65	-0.49	0.76
	1745	ILE	113	0.65	-0.49	0.76
	1746	ILE	113	0.65	-0.49	0.76
	1747	ILE	113	0.65	-0.49	0.76
	1748	ILE	113	0.65	-0.49	0.76
	1749	ILE	113	0.65	-0.49	0.76
	1750	ILE	113	0.65	-0.49	0.76
	1751	ILE	113	0.65	-0.49	0.76
	1752	ILE	113	0.65	-0.49	0.76
	1753	ILE	113	0.65	-0.49	0.76
	1754	ILE	113	0.65	-0.49	0.76
	1755	ILE	113	0.65	-0.49	0.76
	1756	ILE	113	0.65	-0.49	0.76
	1757	THR	114	0.79	-0.43	0.89
	1758	THR	114	0.79	-0.43	0.89
	1759	THR	114	0.79	-0.43	0.89
	1760	THR	114	0.79	-0.43	0.89
	1761	THR	114	0.79	-0.43	0.89
	1762	THR	114	0.79	-0.43	0.89
	1763	THR	114	0.79	-0.43	0.89
	1764	THR	114	0.79	-0.43	0.89
	1765	THR	114	0.79	-0.43	0.89
	1766	THR	114	0.79	-0.43	0.89
	1767	THR	114	0.79	-0.43	0.89
	1768	THR	114	0.79	-0.43	0.89
	1769	THR	114	0.79	-0.43	0.89
	1770	THR	114	0.79	-0.43	0.89
	1771	GLN	115	0.73	-0.35	0.77
	1772	GLN	115	0.73	-0.35	0.77
	1773	GLN	115	0.73	-0.35	0.77
	1774	GLN	115	0.73	-0.35	0.77
	1775	GLN	115	0.73	-0.35	0.77
	1776	GLN	115	0.73	-0.35	0.77
	1777	GLN	115	0.73	-0.35	0.77
	1778	GLN	115	0.73	-0.35	0.77
	1779	GLN	115	0.73	-0.35	0.77
	1780	GLN	115	0.73	-0.35	0.77
	1781	GLN	115	0.73	-0.35	0.77
	1782	GLN	115	0.73	-0.35	0.77
	1783	GLN	115	0.73	-0.35	0.77
	1784	GLN	115	0.73	-0.35	0.77
	1785	GLN	115	0.73	-0.35	0.77
	1786	GLN	115	0.73	-0.35	0.77
	1787	GLN	115	0.73	-0.35	0.77
	1788	ILE	116	0.78	-0.31	0.74
	1789	ILE	116	0.78	-0.31	0.74
	1790	ILE	116	0.78	-0.31	0.74
	1791	ILE	116	0.78	-0.31	0.74
	1792	ILE	116	0.78	-0.31	0.74
	1793	ILE	116	0.78	-0.31	0.74
	1794	ILE	116	0.78	-0.31	0.74
	1795	ILE	116	0.78	-0.31	0.74
	1796	ILE	116	0.78	-0.31	0.74
	1797	ILE	116	0.78	-0.31	0.74
	1798	ILE	116	0.78	-0.31	0.74
	1799	ILE	116	0.78	-0.31	0.74
	1800	ILE	116	0.78	-0.31	0.74
	1801	ILE	116	0.78	-0.31	0.74
	1802	ILE	116	0.78	-0.31	0.74
	1803	ILE	116	0.78	-0.31	0.74
	1804	ILE	116	0.78	-0.31	0.74
	1805	ILE	116	0.78	-0.31	0.74
	1806	ILE	116	0.78	-0.31	0.74
	1807	ALA	117	0.88	-0.32	0.83
	1808	ALA	117	0.88	-0.32	0.83
	1809	ALA	117	0.88	-0.32	0.83
	1810	ALA	117	0.88	-0.32	0.83
	1811	ALA	117	0.88	-0.32	0.83
	1812	ALA	117	0.88	-0.32	0.83
	1813	ALA	117	0.88	-0.32	0.83
	1814	ALA	117	0.88	-0.32	0.83
	1815	ALA	117	0.88	-0.32	0.83
	1816	ALA	117	0.88	-0.32	0.83
	1817	GLN	118	0.81	-0.3	0.79
	1818	GLN	118	0.81	-0.3	0.79
	1819	GLN	118	0.81	-0.3	0.79
	1820	GLN	118	0.81	-0.3	0.79
	1821	GLN	118	0.81	-0.3	0.79
	1822	GLN	118	0.81	-0.3	0.79
	1823	GLN	118	0.81	-0.3	0.79
	1824	GLN	118	0.81	-0.3	0.79
	1825	GLN	118	0.81	-0.3	0.79
	1826	GLN	118	0.81	-0.3	0.79
	1827	GLN	118	0.81	-0.3	0.79
	1828	GLN	118	0.81	-0.3	0.79
	1829	GLN	118	0.81	-0.3	0.79
	1830	GLN	118	0.81	-0.3	0.79
	1831	GLN	118	0.81	-0.3	0.79
	1832	GLN	118	0.81	-0.3	0.79
	1833	GLN	118	0.81	-0.3	0.79
	1834	THR	119	0.72	-0.25	0.72
	1835	THR	119	0.72	-0.25	0.72
	1836	THR	119	0.72	-0.25	0.72
	1837	THR	119	0.72	-0.25	0.72
	1838	THR	119	0.72	-0.25	0.72
	1839	THR	119	0.72	-0.25	0.72
	1840	THR	119	0.72	-0.25	0.72
	1841	THR	119	0.72	-0.25	0.72
	1842	THR	119	0.72	-0.25	0.72
	1843	THR	119	0.72	-0.25	0.72
	1844	THR	119	0.72	-0.25	0.72
	1845	THR	119	0.72	-0.25	0.72
	1846	THR	119	0.72	-0.25	0.72
	1847	THR	119	0.72	-0.25	0.72
	1848	PHE	120	0.69	-0.17	0.58
	1849	PHE	120	0.69	-0.17	0.58
	1850	PHE	120	0.69	-0.17	0.58
	1851	PHE	120	0.69	-0.17	0.58
	1852	PHE	120	0.69	-0.17	0.58
	1853	PHE	120	0.69	-0.17	0.58
	1854	PHE	120	0.69	-0.17	0.58
	1855	PHE	120	0.69	-0.17	0.58
	1856	PHE	120	0.69	-0.17	0.58
	1857	PHE	120	0.69	-0.17	0.58
	1858	PHE	120	0.69	-0.17	0.58
	1859	PHE	120	0.69	-0.17	0.58
	1860	PHE	120	0.69	-0.17	0.58
	1861	PHE	120	0.69	-0.17	0.58
	1862	PHE	120	0.69	-0.17	0.58
	1863	PHE	120	0.69	-0.17	0.58
	1864	PHE	120	0.69	-0.17	0.58
	1865	PHE	120	0.69	-0.17	0.58
	1866	PHE	120	0.69	-0.17	0.58
	1867	PHE	120	0.69	-0.17	0.58
	1868	GLY	121	0.76	-0.01	0.56
	1869	GLY	121	0.76	-0.01	0.56
	1870	GLY	121	0.76	-0.01	0.56
	1871	GLY	121	0.76	-0.01	0.56
	1872	GLY	121	0.76	-0.01	0.56
	1873	GLY	121	0.76	-0.01	0.56
	1874	GLY	121	0.76	-0.01	0.56
	1875	SER	122	0.84	0.17	0.64
	1876	SER	122	0.84	0.17	0.64
	1877	SER	122	0.84	0.17	0.64
	1878	SER	122	0.84	0.17	0.64
	1879	SER	122	0.84	0.17	0.64
	1880	SER	122	0.84	0.17	0.64
	1881	SER	122	0.84	0.17	0.64
	1882	SER	122	0.84	0.17	0.64
	1883	SER	122	0.84	0.17	0.64
	1884	SER	122	0.84	0.17	0.64
	1885	SER	122	0.84	0.17	0.64
	1886	GLN	123	0.52	-0.13	0.51
	1887	GLN	123	0.52	-0.13	0.51
	1888	GLN	123	0.52	-0.13	0.51
	1889	GLN	123	0.52	-0.13	0.51
	1890	GLN	123	0.52	-0.13	0.51
	1891	GLN	123	0.52	-0.13	0.51
	1892	GLN	123	0.52	-0.13	0.51
	1893	GLN	123	0.52	-0.13	0.51
	1894	GLN	123	0.52	-0.13	0.51
	1895	GLN	123	0.52	-0.13	0.51
	1896	GLN	123	0.52	-0.13	0.51
	1897	GLN	123	0.52	-0.13	0.51
	1898	GLN	123	0.52	-0.13	0.51
	1899	GLN	123	0.52	-0.13	0.51
	1900	GLN	123	0.52	-0.13	0.51
	1901	GLN	123	0.52	-0.13	0.51
	1902	GLN	123	0.52	-0.13	0.51
	1903	ALA	124	0.41	-0.32	0.6
	1904	ALA	124	0.41	-0.32	0.6
	1905	ALA	124	0.41	-0.32	0.6
	1906	ALA	124	0.41	-0.32	0.6
	1907	ALA	124	0.41	-0.32	0.6
	1908	ALA	124	0.41	-0.32	0.6
	1909	ALA	124	0.41	-0.32	0.6
	1910	ALA	124	0.41	-0.32	0.6
	1911	ALA	124	0.41	-0.32	0.6
	1912	ALA	124	0.41	-0.32	0.6
	1913	VAL	125	0.47	-0.39	0.56
	1914	VAL	125	0.47	-0.39	0.56
	1915	VAL	125	0.47	-0.39	0.56
	1916	VAL	125	0.47	-0.39	0.56
	1917	VAL	125	0.47	-0.39	0.56
	1918	VAL	125	0.47	-0.39	0.56
	1919	VAL	125	0.47	-0.39	0.56
	1920	VAL	125	0.47	-0.39	0.56
	1921	VAL	125	0.47	-0.39	0.56
	1922	VAL	125	0.47	-0.39	0.56
	1923	VAL	125	0.47	-0.39	0.56
	1924	VAL	125	0.47	-0.39	0.56
	1925	VAL	125	0.47	-0.39	0.56
	1926	VAL	125	0.47	-0.39	0.56
	1927	VAL	125	0.47	-0.39	0.56
	1928	VAL	125	0.47	-0.39	0.56
	1929	VAL	126	0.52	-0.49	0.58
	1930	VAL	126	0.52	-0.49	0.58
	1931	VAL	126	0.52	-0.49	0.58
	1932	VAL	126	0.52	-0.49	0.58
	1933	VAL	126	0.52	-0.49	0.58
	1934	VAL	126	0.52	-0.49	0.58
	1935	VAL	126	0.52	-0.49	0.58
	1936	VAL	126	0.52	-0.49	0.58
	1937	VAL	126	0.52	-0.49	0.58
	1938	VAL	126	0.52	-0.49	0.58
	1939	VAL	126	0.52	-0.49	0.58
	1940	VAL	126	0.52	-0.49	0.58
	1941	VAL	126	0.52	-0.49	0.58
	1942	VAL	126	0.52	-0.49	0.58
	1943	VAL	126	0.52	-0.49	0.58
	1944	VAL	126	0.52	-0.49	0.58
	1945	VAL	127	0.51	-0.61	0.56
	1946	VAL	127	0.51	-0.61	0.56
	1947	VAL	127	0.51	-0.61	0.56
	1948	VAL	127	0.51	-0.61	0.56
	1949	VAL	127	0.51	-0.61	0.56
	1950	VAL	127	0.51	-0.61	0.56
	1951	VAL	127	0.51	-0.61	0.56
	1952	VAL	127	0.51	-0.61	0.56
	1953	VAL	127	0.51	-0.61	0.56
	1954	VAL	127	0.51	-0.61	0.56
	1955	VAL	127	0.51	-0.61	0.56
	1956	VAL	127	0.51	-0.61	0.56
	1957	VAL	127	0.51	-0.61	0.56
	1958	VAL	127	0.51	-0.61	0.56
	1959	VAL	127	0.51	-0.61	0.56
	1960	VAL	127	0.51	-0.61	0.56
	1961	ALA	128	0.13	-0.68	0.2
	1962	ALA	128	0.13	-0.68	0.2
	1963	ALA	128	0.13	-0.68	0.2
	1964	ALA	128	0.13	-0.68	0.2
	1965	ALA	128	0.13	-0.68	0.2
	1966	ALA	128	0.13	-0.68	0.2
	1967	ALA	128	0.13	-0.68	0.2
	1968	ALA	128	0.13	-0.68	0.2
	1969	ALA	128	0.13	-0.68	0.2
	1970	ALA	128	0.13	-0.68	0.2
	1971	ILE	129	0.03	-0.65	0.29
	1972	ILE	129	0.03	-0.65	0.29
	1973	ILE	129	0.03	-0.65	0.29
	1974	ILE	129	0.03	-0.65	0.29
	1975	ILE	129	0.03	-0.65	0.29
	1976	ILE	129	0.03	-0.65	0.29
	1977	ILE	129	0.03	-0.65	0.29
	1978	ILE	129	0.03	-0.65	0.29
	1979	ILE	129	0.03	-0.65	0.29
	1980	ILE	129	0.03	-0.65	0.29
	1981	ILE	129	0.03	-0.65	0.29
	1982	ILE	129	0.03	-0.65	0.29
	1983	ILE	129	0.03	-0.65	0.29
	1984	ILE	129	0.03	-0.65	0.29
	1985	ILE	129	0.03	-0.65	0.29
	1986	ILE	129	0.03	-0.65	0.29
	1987	ILE	129	0.03	-0.65	0.29
	1988	ILE	129	0.03	-0.65	0.29
	1989	ILE	129	0.03	-0.65	0.29
	1990	ASP	130	0.01	-0.66	0.23
	1991	ASP	130	0.01	-0.66	0.23
	1992	ASP	130	0.01	-0.66	0.23
	1993	ASP	130	0.01	-0.66	0.23
	1994	ASP	130	0.01	-0.66	0.23
	1995	ASP	130	0.01	-0.66	0.23
	1996	ASP	130	0.01	-0.66	0.23
	1997	ASP	130	0.01	-0.66	0.23
	1998	ASP	130	0.01	-0.66	0.23
[truncated: 5,196 more rows]

## Sheet: Figure 2b
Figure 2 B
	Apo 30 ˚C	Holo 30 ˚C	Apo 50 ˚C
	223	103	103
	222	102	102
	221	101	101
	6	100	100
	44	99	99
	389	98	98
	390	97	97
	391	96	96
	302	95	95
	224	94	94
	223	93	263
	222	92	262
	7	261	302
	6	302	103
	44	103	102
	389	102	101
	390	101	100
	391	100	99
	302	99	98
	224	98	97
	223	97	96
	222	96	94
	221	91	263
	220	92	262
	219	261	302
	4	302	103
	3	103	102
	2	102	101
	1	101	100
	375	100	99
	390	99	97
	391	98	96
	302	91	95
	224	92	94
	223	261	263
	222	302	262
	221	103	302
	6	102	103
	44	101	102
	374	100	101
	390	99	100
	391	98	99
	302	97	98
	224	96	96
	223	94	95
	222	93	94
	221	92	263
	6	261	262
	5	302	302
	4	103	103
	3	102	102
	2	101	101
	1	100	100
	375	99	98
	390	98	97
	391	97	96
	302	96	95
	224	95	94
	223	94	263
	222	92	262
	7	261	302
	6	302	103
	44	103	102
	374	102	101
	390	101	99
	391	100	98
	302	99	97
	224	98	96
	223	97	95
	222	91	94
	7	92	263
	6	261	262
	5	302	302
	4	103	103
	3	102	102
	2	101	100
	1	100	99
	375	99	98
	390	98	97
	391	97	96
	302	96	95
	224	94	94
	225	92	263
	230	261	262
	231	302	302
	232	103	103
	236	102	102
	247	101	101
	374	100	100
	390	99	99
	391	97	97
	302	96	96
	224	95	94
	223	94	263
	222	93	262
	221	92	302
	6	261	103
	44	302	101
	374	103	100
	373	102	99
	391	101	98
	302	100	97
	224	99	96
	223	98	95
	222	97	94
	7	96	263
	6	95	262
	44	93	302
	374	92	103
	373	261	102
	391	302	101
	302	103	100
	224	102	99
	225	101	98
	230	100	97
	231	99	95
	232	98	94
	236	96	263
	247	95	262
	374	94	302
	373	93	103
	391	92	102
	302	261	101
	224	302	100
	225	103	99
	230	102	98
	231	101	95
	232	100	94
	235	99	263
	236	97	262
	247	96	302
	374	91	103
	390	92	102
	391	261	101
	302	302	100
	224	103	99
	223	102	98
	222	101	96
	221	100	94
	5	99	263
	4	97	262
	3	96	302
	2	94	103
	1	93	102
	375	92	101
	390	261	100
	391	302	98
	302	103	97
	224	102	96
	225	101	94
	230	100	263
	231	99	262
	232	97	302
	233	96	103
	435	95	102
	434	94	101
	430	92	99
	429	261	98
	302	302	97
	224	103	96
	223	102	94
	222	101	263
	221	100	262
	220	99	302
	219	98	103
	3	96	100
	2	91	99
	1	92	98
	375	261	97
	390	302	96
	391	103	95
	302	102	94
	224	101	263
	223	100	262
	222	99	302
	221	97	103
	6	91	102
	44	92	100
	389	261	99
	391	302	98
	302	103	97
	224	102	96
	225	101	94
	230	100	263
	231	99	262
	232	98	302
	235	96	103
	236	94	101
	247	93	100
	374	92	99
	373	261	98
	391	302	97
	302	103	96
	224	102	94
	221	101	263
	6	100	262
	44	99	302
	389	98	103
	390	97	102
	391	95	101
	302	94	99
	224	93	97
	223	92	96
	222	261	95
	7	302	94
	6	103	263
	44	102	262
	389	101	302
	391	100	103
	302	99	102
	224	98	101
	222	95	100
	221	94	98
	6	93	96
	44	92	95
	389	261	94
	390	302	263
	391	103	262
	302	102	302
	224	101	103
	223	100	102
	221	99	100
	6	98	99
	44	96	97
	389	95	96
	390	94	95
	391	92	94
	302	261	263
	224	302	262
	223	103	302
	222	102	103
	221	101	102
	6	100	101
	5	99	100
	44	97	99
	389	96	98
	390	94	97
	391	92	96
	302	261	95
	224	302	94
	222	103	263
	7	102	262
	6	101	261
	44	100	302
	389	99	103
	390	98	102
	391	97	101
	302	96	100
	224	95	99
	225	94	98
	230	91	97
	231	92	96
	232	261	95
	233	302	94
	234	103	263
	235	102	262
	236	101	261
	247	100	262
	374	99	302
	390	98	103
	391	96	102
	302	94	101
	224	92	100
	221	261	99
	220	302	98
	219	103	97
	4	102	96
	3	101	95
	2	100	94
	1	99	263
	375	98	262
	390	97	261
	391	95	303
	302	94	302
	224	92	103
	223	261	102
	222	302	101
	7	103	100
	6	102	99
	5	101	98
	44	100	97
	389	99	96
	390	98	95
	391	95	94
	302	94	263
	224	92	262
	225	261	261
	230	302	302
	231	103	103
	232	102	101
	233	101	100
	234	100	99
	235	98	97
	236	97	96
	247	96	95
	374	95	94
	373	94	263
	391	93	262
	302	92	302
	224	261	103
	225	302	102
	230	103	101
	231	102	100
	232	101	99
	233	99	97
	236	98	95
	247	97	94
	374	96	263
	390	95	262
	391	94	302
	302	93	103
	224	92	102
	222	261	101
	221	302	99
	220	103	98
	219	102	96
	4	101	95
	3	100	94
	2	99	263
	1	98	262
	375	97	302
	390	96	103
	391	95	104
	302	94	111
	224	93	113
	223	94	117
	221	92	118
	220	261	92
	219	302	93
	4	103	94
	3	102	263
	2	101	262
	1	100	302
	375	99	103
	390	98	102
	391	97	101
	302	96	100
	224	95	99
	221	94	98
	6	93	97
	44	92	96
	374	261	95
	390	302	94
	391	103	263
	302	102	264
	224	101	262
	221	100	302
	6	99	103
	5	98	102
	4	97	101
	3	96	100
	2	95	99
	1	94	98
	375	93	97
	390	91	96
	391	92	95
	302	261	94
	224	302	263
	225	103	264
	230	102	263
	231	101	262
	232	100	302
	233	99	103
	236	98	102
	247	97	101
	374	96	100
	373	95	99
	391	91	98
	302	92	97
	224	261	96
	223	302	95
	222	103	94
	221	102	263
	6	101	264
	44	100	262
	374	99	302
	375	98	103
	390	97	104
	391	96	111
	302	94	113
	224	91	118
	230	92	92
	231	261	93
	232	302	94
	236	103	263
	247	102	262
	374	101	302
	390	100	103
	391	99	102
	302	97	101
	224	96	100
	223	95	99
	222	93	98
	221	92	97
	220	261	96
	219	302	95
	4	103	94
	3	102	263
	2	101	261
	1	100	262
	374	99	302
	390	98	103
	391	90	104
	302	91	111
	224	92	112
	229	261	113
	230	302	117
	231	103	118
	232	102	92
	236	101	93
	247	100	94
	374	98	263
	390	97	262
	391	96	302
	302	91	103
	224	92	104
	223	261	111
	222	302	112
	221	103	113
	5	102	118
	44	101	92
	389	100	93
	390	98	94
	391	91	263
	302	92	262
	224	261	302
	221	302	103
	6	103	102
	44	102	100
	374	101	99
	373	100	98
	391	98	96
	302	97	95
	224	96	94
	225	94	263
	230	93	262
	231	92	302
	232	261	103
	233	302	83
	235	103	84
	236	102	85
	247	101	89
	374	100	93
	390	99	94
	391	98	263
	302	97	262
	224	96	302
	227	95	103
	228	94	104
	229	93	111
	230	92	114
	231	262	118
	232	302	92
	236	103	93
	247	102	94
	374	101	263
	390	100	262
	391	99	302
	302	98	103
	224	97	101
	222	96	100
	221	91	99
	6	90	98
	44	92	96
	374	261	95
	390	302	94
	391	103	263
	302	102	262
	224	101	302
	222	100	103
	221	99	104
	6	98	111
	5	97	116
	4	96	117
	3	91	118
	2	90	92
	1	91	93
	375	92	94
	390	261	263
	391	302	262
	302	103	302
	224	102	103
	223	101	100
	222	100	99
	7	99	98
	6	98	97
	44	97	96
	374	96	94
	375	91	263
	390	90	262
	391	92	302
	302	261	103
	224	302	83
	223	103	84
	221	102	89
	6	101	93
	5	100	94
	4	99	263
	3	98	262
	2	91	302
	1	90	103
	375	92	102
	390	261	101
	391	302	100
	302	103	99
	224	102	98
	225	101	97
	230	100	96
	231	99	95
	236	98	94
	247	91	263
	374	90	262
	390	91	301
	391	92	302
	302	261	103
	224	302	104
	223	103	103
	222	102	102
	221	101	101
	220	100	100
	219	99	99
	4	98	98
	3	91	97
	374	90	96
	390	92	95
	391	261	94
	302	302	263
	224	103	262
	230	102	302
	231	101	103
	232	99	101
	236	98	100
	247	97	99
	374	96	98
	373	91	97
	391	92	96
	302	261	95
	224	302	94
	223	103	263
	222	102	262
	221	101	302
	220	100	103
	219	98	104
	4	97	110
	3	96	87
	2	95	88
	1	94	89
	374	92	93
	373	261	94
	391	302	263
	302	103	262
	224	102	302
	225	101	103
	230	99	104
	231	98	102
	232	91	101
	233	92	100
	234	261	99
	236	302	98
	247	103	97
	374	102	96
	390	101	95
	391	99	94
	302	98	263
		97	262
		96	302
		94	103
		93	104
		92	108
		261	109
		302	110
		103	87
		102	88
		101	89
		100	93
		99	94
		98	263
		97	262
		96	302
		94	103
		93	104
		94	101
		92	100
		261	99
		302	98
		103	97
		102	96
		101	95
		100	94
		99	263
		98	262
		97	302
		96	103
		94	104
		93	105
		92	101
		261	100
		302	99
		103	98
		102	97
		101	96
		100	95
		99	94
		98	263
		97	262
		96	302
		94
		93
		91
		92
		261
		302

## Sheet: Figure 3a
simulated shits APO30															simulated shits HOLO30														simulated shits APO50														Experimental Shifts
	Res. Name (H)	Res. Num. (H)	Shift (H)	Res. Name (N)	Res. Num. (N)	Shift (N)	Res. Name (CO)	Res. Num. (CO)	Shift (CO)	Res. Name (CA)	Res. Num. (CA)	Shift (CA)	Replica		Res. Num. (H)	Res. Name (H)	Shift (H)	Res. Num. (N)	Res. Name (N)	Shift (N)	Res. Num. (CO)	Res. Name (CO)	Shift (CO)	Res. Num. (CA)	Res. Name (CA)	Shift (CA)	Replica		Res. Name (H)	Res. Num. (H)	Shift (H)	Res. Name (N)	Res. Num. (N)	Shift (N)	Res. Name (CO)	Res. Num. (CO)	Shift (CO)	Res. Name (CA)	Res. Num. (CA)	Shift (CA)	Replica		Res. Num	30C_HNCA	CA_30	RandomCoil_30C	Is_assigned_30	50C_HNCA	CA_50
0	M	1	8.07704	M	1	120.882	M	1	174.952	M	1	54.9569	30APO		1	M	8.08314		M	120.582	1	M	174.996	1	M	55.0417	30HOLO		M	1	8.03876	M	1	120.934	M	1	174.935	M	1	54.9733	APO50		1				0
1	L	2	8.45651	L	2	124.223	L	2	177.01	L	2	55.5281	30APO		2	L	8.48561		L	123.905	2	L	177.006	2	L	55.5336	30HOLO		L	2	8.4368	L	2	124.653	L	2	176.999	L	2	55.5288	APO51		2	L2	55.288	54.754	1	L2	55.288
2	A	3	8.37918	A	3	124.593	A	3	177.701	A	3	52.2605	30APO		3	A	8.46541		A	125.082	3	A	177.651	3	A	52.2598	30HOLO		A	3	8.34792	A	3	124.689	A	3	177.674	A	3	52.2219	APO52		3	A3	50.825	51.938	1	A3	50.868
3	K	4	8.14697	K	4	120.304	K	4	176.523	K	4	54.398	30APO		4	K	8.13552		K	120.262	4	K	176.529	4	K	54.2581	30HOLO		K	4	8.14029	K	4	120.295	K	4	176.525	K	4	54.3814	APO53		4	K4	54.696	55.752	1	K4	54.767
4	R	5	8.35889	R	5	121.305	R	5	174.947	R	5	55.7014	30APO		5	R	8.38578		R	121.756	5	R	174.963	5	R	55.7663	30HOLO		R	5	8.35452	R	5	121.401	R	5	174.949	R	5	55.7119	APO54		5	R5	55.916	55.372	1	R5	55.891
5	I	6	9.12458	I	6	123.945	I	6	174.79	I	6	59.4401	30APO		6	I	9.07213		I	124.015	6	I	174.792	6	I	59.4571	30HOLO		I	6	8.97106	I	6	123.996	I	6	174.792	I	6	59.4576	APO55		6				0
6	I	7	8.74506	I	7	127.705	I	7	174.501	I	7	60.5587	30APO		7	I	8.64684		I	127.707	7	I	174.502	7	I	60.5602	30HOLO		I	7	8.68637	I	7	127.698	I	7	174.503	I	7	60.5637	APO56		7				0
7	A	8	7.90728	A	8	126.963	A	8	174.938	A	8	49.9003	30APO		8	A	8.0387		A	126.731	8	A	174.97	8	A	49.8555	30HOLO		A	8	7.97392	A	8	126.888	A	8	174.952	A	8	49.8933	APO57		8	A8	49.371	52.075	1	A8	49.325
8	C	9	8.33864	C	9	121.848	C	9	172.861	C	9	56.3488	30APO		9	C	8.30751		C	121.733	9	C	172.882	9	C	56.4397	30HOLO		C	9	8.30205	C	9	121.633	C	9	172.861	C	9	56.3813	APO58		9	C9	55.461	57.864	1	C9	55.538
9	L	10	9.1723	L	10	127.627	L	10	174.544	L	10	54.7712	30APO		10	L	9.24094		L	128.881	10	L	174.426	10	L	54.8086	30HOLO		L	10	9.11188	L	10	127.832	L	10	174.469	L	10	54.7123	APO59		10	L10	54.724	55.014	1	L10	54.467
10	D	11	8.58159	D	11	125.505	D	11	176.106	D	11	54.4539	30APO		11	D	8.57542		D	125.489	11	D	176.244	11	D	54.2195	30HOLO		D	11	8.57752	D	11	125.328	D	11	176.086	D	11	54.3943	APO60		11	D11	54.042	53.929	1	D11	53.919
11	V	12	8.84171	V	12	124.862	V	12	173.762	V	12	60.2122	30APO		12	V	8.85144		V	122.602	12	V	173.703	12	V	59.5313	30HOLO		V	12	8.78149	V	12	123.95	V	12	173.737	V	12	59.9644	APO61		12	V12	58.388	61.882	1	V12	58.832
12	K	13	8.82749	K	13	126.72	K	13	176.615	K	13	55.9405	30APO		13	K	8.82811		K	125.601	13	K	176.813	13	K	55.8809	30HOLO		K	13	8.81545	K	13	126.348	K	13	176.686	K	13	55.9239	APO62		13	K13	55.28	55.978	1	K13	55.156
13	D	14	9.33761	D	14	127.936	D	14	175.89	D	14	56.0684	30APO		14	D	9.29046		D	127.652	14	D	175.89	14	D	56.0685	30HOLO		D	14	9.21455	D	14	127.74	D	14	175.89	D	14	56.0682	APO63		14	D14	55.516	54.309	1	D14	55.466
14	G	15	8.61929	G	15	103.508	G	15	173.3	G	15	45.8599	30APO		15	G	8.61838		G	103.562	15	G	173.3	15	G	45.8598	30HOLO		G	15	8.61757	G	15	103.52	G	15	173.301	G	15	45.8597	APO64		15	G15	45.355	45.159	1	G15	45.287
15	R	16	7.59214	R	16	117.677	R	16	175.495	R	16	53.1393	30APO		16	R	7.60502		R	117.602	16	R	175.527	16	R	53.2016	30HOLO		R	16	7.60026	R	16	117.605	R	16	175.473	R	16	53.1064	APO65		16	R16	52.45	55.594	1	R16	52.575
16	V	17	8.64442	V	17	120.92	V	17	176.007	V	17	62.958	30APO		17	V	8.6186		V	120.778	17	V	176.947	17	V	63.0164	30HOLO		V	17	8.61041	V	17	120.637	V	17	176.211	V	17	62.8636	APO66		17	V17	62.624	61.748	1	V17	62.494
17	V	18	8.39591	V	18	123.762	V	18	175.928	V	18	59.7567	30APO		18	V	8.39445		V	123.36	18	V	176.405	18	V	62.6975	30HOLO		V	18	8.3617	V	18	125.338	V	18	176.344	V	18	60.8569	APO67		18	V18	64.391	61.649	1	V18	63.879
18	K	19	8.51081	K	19	121.414	K	19	176.198	K	19	54.792	30APO		19	K	8.40027		K	119.732	19	K	176.318	19	K	57.874	30HOLO		K	19	8.50636	K	19	122.408	K	19	176.286	K	19	56.1002	APO68		19	K19	58.197	55.966	0	K19	57.732
19	G	20	8.06566	G	20	108.753	G	20	172.125	G	20	45.3281	30APO		20	G	7.92399		G	106.937	20	G	171.969	20	G	45.3286	30HOLO		G	20	8.0276	G	20	107.95	G	20	172.75	G	20	45.332	APO69		20	G20	44.913	44.793	1	G20	44.79
20	T	21	8.00933	T	21	115.134	T	21	174.102	T	21	61.0062	30APO		21	T	7.96962		T	113.779	21	T	174.044	21	T	60.7874	30HOLO		T	21	7.86504	T	21	113.466	T	21	174.181	T	21	61.2506	APO70		21	T21	60.204	61.99	1	T21
21	N	22	8.54574	N	22	120.52	N	22	175.492	N	22	53.1035	30APO		22	N	8.56832		N	120.374	22	N	175.5	22	N	53.0632	30HOLO		N	22	8.37023	N	22	118.899	N	22	175.586	N	22	53.5075	APO71		22	N22	51.641	53.067	1	N22	51.759
22	F	23	7.90023	F	23	114.4	F	23	174.162	F	23	59.0618	30APO		23	F	7.92463		F	113.486	23	F	174.049	23	F	59.0775	30HOLO		F	23	7.90368	F	23	116.749	F	23	174.531	F	23	58.9867	APO72		23	F23	58.465	57.46	1	F23	58.17
23	E	24	8.15965	E	24	119.916	E	24	175.989	E	24	56.2491	30APO		24	E	8.18839		E	120.32	24	E	176.005	24	E	56.1111	30HOLO		E	24	8.04713	E	24	119.666	E	24	176	E	24	56.5225	APO73		24	E24	57.31	56.272	1	E24
24	N	25	8.58725	N	25	117.175	N	25	174.832	N	25	54.0447	30APO		25	N	8.63086		N	115.797	25	N	174.822	25	N	54.0948	30HOLO		N	25	8.50859	N	25	117.314	N	25	174.905	N	25	54.0286	APO74		25	N25	53.467	52.966	1	N25
25	L	26	7.64942	L	26	120.199	L	26	176.47	L	26	54.5178	30APO		26	L	7.27983		L	118.58	26	L	176.528	26	L	54.47	30HOLO		L	26	7.96292	L	26	120.845	L	26	176.404	L	26	54.5411	APO75		26	L26	53.712	54.969	1	L26	53.732
26	R	27	8.45153	R	27	121.339	R	27	175.04	R	27	54.4893	30APO		27	R	8.39725		R	120.835	27	R	175.143	27	R	54.6087	30HOLO		R	27	8.10675	R	27	120.179	R	27	174.935	R	27	55.1061	APO76		27	R27	58.361	55.812	1	R27	57.847
27	D	28	8.80451	D	28	120.662	D	28	176.08	D	28	54.0902	30APO		28	D	8.792		D	122.196	28	D	176.078	28	D	53.8111	30HOLO		D	28	8.78295	D	28	120.335	D	28	176.062	D	28	53.8008	APO77		28	D28	52.553	54.093	1	D28	52.748
28	S	29	8.52765	S	29	118.763	S	29	173.984	S	29	58.567	30APO		29	S	8.45959		S	118.71	29	S	173.984	29	S	58.4944	30HOLO		S	29	8.45125	S	29	118.582	S	29	173.986	S	29	58.655	APO78		29	S29	59.592	58.384	1	S29	59.15
29	G	30	8.32123	G	30	106.817	G	30	173.366	G	30	44.7148	30APO		30	G	8.11834		G	107.292	30	G	173.778	30	G	44.7513	30HOLO		G	30	8.16167	G	30	107.901	G	30	173.651	G	30	44.7219	APO79		30	G30	44.137	44.858	1	G30	44.181
30	D	31	8.03892	D	31	119.574	D	31	175.952	D	31	51.7365	30APO		31	D	8.00608		D	120.564	31	D	175.941	31	D	51.4898	30HOLO		D	31	8.08193	D	31	120.22	D	31	175.922	D	31	51.5225	APO80		31	D31	50.531	52.005	1	D31	50.654
31	P	32		P	32		P	32	178.101	P	32	65.2735	30APO		32	P			P		32	P	178.101	32	P	65.1103	30HOLO		P	32		P	32		P	32	178.101	P	32	65.1139	APO81		32	P32	64.451	62.694	1	P32	64.543
32	V	33	7.8323	V	33	118.088	V	33	177.401	V	33	66.2442	30APO		33	V	7.86681		V	118.07	33	V	177.373	33	V	66.2355	30HOLO		V	33	7.84145	V	33	117.993	V	33	177.39	V	33	66.2112	APO82		33	V33	65.697	62.124	1	V33	65.762
33	E	34	7.46277	E	34	120.69	E	34	179.89	E	34	59.3902	30APO		34	E	7.45814		E	118.07	34	E	179.892	34	E	59.3921	30HOLO		E	34	7.41282	E	34	120.655	E	34	179.874	E	34	59.3831	APO83		34	E34	58.84	55.842	1	E34	58.849
34	L	35	7.99124	L	35	119.089	L	35	178.099	L	35	57.727	30APO		35	L	7.99422		L	120.679	35	L	178.134	35	L	57.761	30HOLO		L	35	7.96354	L	35	119.085	L	35	178.133	L	35	57.7424	APO84		35	L35	57.096	55.035	1	L35	57.118
35	G	36	8.19846	G	36	106.82	G	36	176.665	G	36	48.2241	30APO		36	G	8.19573		G	119.084	36	G	176.684	36	G	48.219	30HOLO		G	36	8.18613	G	36	106.813	G	36	176.681	G	36	48.2142	APO85		36	G36	47.667	44.976	1	G36	47.593
36	K	37	8.38409	K	37	122.425	K	37	179.821	K	37	59.7633	30APO		37	K	8.39149		K	106.813	37	K	179.835	37	K	59.7722	30HOLO		K	37	8.34382	K	37	122.435	K	37	179.766	K	37	59.7589	APO86		37	K37	59.15	56.161	1	K37	59.191
37	F	38	7.83707	F	38	122.147	F	38	177.621	F	38	61.3639	30APO		38	F	7.90916		F	122.448	38	F	177.62	38	F	61.3604	30HOLO		F	38	7.86952	F	38	122.09	F	38	177.617	F	38	61.363	APO87		38				0
38	Y	39	8.51213	Y	39	117.673	Y	39	178.796	Y	39	60.0141	30APO		39	Y	8.46408		Y	122.106	39	Y	178.759	39	Y	60.2544	30HOLO		Y	39	8.36118	Y	39	117.671	Y	39	178.682	Y	39	60.2864	APO88		39	Y39	59.657	57.111	1	Y39	59.908
39	S	40	8.12683	S	40	114.969	S	40	176.642	S	40	61.715	30APO		40	S	8.12627		S	117.676	40	S	176.645	40	S	61.7182	30HOLO		S	40	8.10229	S	40	114.968	S	40	176.642	S	40	61.7129	APO89		40	S40	60.358	57.784	1	S40	60.532
40	E	41	7.85142	E	41	123.176	E	41	178.868	E	41	58.9149	30APO		41	E	7.86373		E	114.975	41	E	178.889	41	E	58.9162	30HOLO		E	41	7.8661	E	41	123.141	E	41	178.867	E	41	58.9091	APO90		41	E41	58.942	56.161	1	E41	58.943
41	I	42	7.42472	I	42	112.64	I	42	175.778	I	42	62.1573	30APO		42	I	7.41635		I	123.173	42	I	175.771	42	I	62.1529	30HOLO		I	42	7.41017	I	42	112.374	I	42	175.77	I	42	62.145	APO91		42	I42	61.622	60.853	1	I42	61.585
42	G	43	7.11297	G	43	104.567	G	43	174.866	G	43	45.6798	30APO		43	G	7.08791		G	112.263	43	G	174.866	43	G	45.6799	30HOLO		G	43	7.10252	G	43	104.736	G	43	174.866	G	43	45.6799	APO92		43	G43	45.43	44.736	1	G43	45.348
43	I	44	7.51993	I	44	120.927	I	44	175.21	I	44	60.5687	30APO		44	I	7.52651		I	104.645	44	I	175.211	44	I	60.587	30HOLO		I	44	7.51198	I	44	120.914	I	44	175.21	I	44	60.5874	APO93		44	I44	58.435	60.794	1	I44	58.505
44	D	45	8.20141	D	45	122.691	D	45	176.198	D	45	56.487	30APO		45	D	8.20514		D	120.927	45	D	176.172	45	D	55.8281	30HOLO		D	45	8.14973	D	45	122.604	D	45	176.173	D	45	55.8885	APO94		45				0
45	E	46	7.30774	E	46	114.501	E	46	173.253	E	46	54.6772	30APO		46	E	7.31912		E	122.596	46	E	173.128	46	E	54.7641	30HOLO		E	46	7.3068	E	46	115.47	E	46	173.177	E	46	54.7845	APO95		46				0
46	L	47	8.19567	L	47	119.185	L	47	175.171	L	47	53.2411	30APO		47	L	8.2358		L	116.087	47	L	175.176	47	L	53.2413	30HOLO		L	47	8.22787	L	47	122.206	L	47	175.171	L	47	53.2431	APO96		47				0
47	V	48	8.4639	V	48	122.803	V	48	173.567	V	48	61.3303	30APO		48	V	8.53299		V	122.016	48	V	173.617	48	V	61.3427	30HOLO		V	48	8.50356	V	48	123.23	V	48	173.623	V	48	61.3326	APO97		48				0
48	F	49	9.15028	F	49	125.279	F	49	174.211	F	49	56.5639	30APO		49	F	9.1502		F	122.869	49	F	174.212	49	F	56.5944	30HOLO		F	49	9.10924	F	49	125.401	F	49	174.208	F	49	56.5612	APO98		49	F49	49.922	56.789	1	F49	49.412
49	L	50	8.73879	L	50	123.995	L	50	175.732	L	50	52.9034	30APO		50	L	8.72161		L	125.38	50	L	175.723	50	L	52.9062	30HOLO		L	50	8.58287	L	50	124.409	L	50	175.72	L	50	52.91	APO99		50	L50	52.324	54.62	1	L50	52.374
50	D	51	8.7784	D	51	126.192	D	51	177.037	D	51	54.4674	30APO		51	D	8.7856		D	124.226	51	D	177.016	51	D	54.4214	30HOLO		D	51	8.75902	D	51	126.209	D	51	177.098	D	51	54.441	APO100		51	D51	53.842	53.958	1	D51	53.783
51	I	52	8.66088	I	52	121.717	I	52	176.405	I	52	60.9238	30APO		52	I	8.66519		I	126.197	52	I	176.423	52	I	61.0087	30HOLO		I	52	8.59491	I	52	122.235	I	52	176.435	I	52	61.2155	APO101		52	I52	60.23	60.721	1	I52	60.446
52	T	53	8.52912	T	53	117.036	T	53	174.426	T	53	63.015	30APO		53	T	8.51978		T	123.473	53	T	174.398	53	T	63.4433	30HOLO		T	53	8.54936	T	53	114.108	T	53	174.431	T	53	63.8937	APO102		53	T53	65.602	61.481	0	T53	65.758
53	A	54	8.77086	A	54	128.355	A	54	177.772	A	54	52.5793	30APO		54	A	8.60702		A	117.38	54	A	177.643	54	A	52.5192	30HOLO		A	54	8.31815	A	54	123.666	A	54	177.642	A	54	52.5469	APO103		54				0
54	S	55	7.79634	S	55	114.927	S	55	175.308	S	55	59.0529	30APO		55	S	7.97201		S	126.827	55	S	175.595	55	S	59.1904	30HOLO		S	55	7.92254	S	55	114.561	S	55	175.734	S	55	58.7591	APO104		55				0
55	V	56	8.28805	V	56	120.834	V	56	177.073	V	56	64.3365	30APO		56	V	8.27454		V	114.908	56	V	177.06	56	V	63.049	30HOLO		V	56	8.28399	V	56	121.378	V	56	177.1	V	56	64.1511	APO105		56				0
56	E	57	7.9439	E	57	118.687	E	57	177.01	E	57	56.4505	30APO		57	E	7.9011		E	119.564	57	E	176.985	57	E	56.5342	30HOLO		E	57	8.10958	E	57	118.677	E	57	176.97	E	57	57.1308	APO106		57	E57	55.864	56.055	1	E57
57	K	58	7.804	K	58	122.734	K	58	176.948	K	58	57.3544	30APO		58	K	8.1181		K	119.191	58	K	176.949	58	K	58.017	30HOLO		K	58	7.65982	K	58	118.885	K	58	176.897	K	58	55.6509	APO107		58	K58	59.772	55.886	1	K58
58	R	59	8.33924	R	59	119.94	R	59	178.543	R	59	59.6537	30APO		59	R	8.23669		R	122.802	59	R	176.393	59	R	55.4034	30HOLO		R	59	8.1848	R	59	119.63	R	59	177.627	R	59	58.0414	APO108		59	R59	59.252	55.563	1	R59
59	K	60	8.12561	K	60	118.932	K	60	178.778	K	60	59.1311	30APO		60	K	8.07152		K	119.633	60	K	177.908	60	K	56.8065	30HOLO		K	60	8.18192	K	60	119.326	K	60	178.771	K	60	59.2984	APO109		60	K60	58.975	55.966	1	K60
60	T	61	7.92697	T	61	114.477	T	61	177.375	T	61	66.3022	30APO		61	T	8.20259		T	118.402	61	T	176.998	61	T	65.7742	30HOLO		T	61	7.93421	T	61	114.44	T	61	177.284	T	61	66.2201	APO110		61	T61	66.019	61.7	1	T61	65.846
61	M	62	8.23627	M	62	121.845	M	62	177.533	M	62	59.1992	30APO		62	M	8.38615		M	114.849	62	M	177.513	62	M	59.0733	30HOLO		M	62	7.8543	M	62	121.974	M	62	177.536	M	62	58.9328	APO111		62	M62	59.697	54.992	1	M62	59.12
62	L	63	7.86238	L	63	119.717	L	63	178.942	L	63	58.799	30APO		63	L	7.78671		L	122.021	63	L	178.943	63	L	58.7477	30HOLO		L	63	7.8537	L	63	119.705	L	63	178.954	L	63	58.8047	APO112		63	L63	58.327	55.034	1	L63	58.227
63	E	64	7.92908	E	64	118.115	E	64	178.745	E	64	59.3645	30APO		64	E	7.84112		E	119.668	64	E	178.74	64	E	59.3254	30HOLO		E	64	7.8814	E	64	118.087	E	64	178.747	E	64	59.3466	APO113		64	E64	58.919	55.906	1	E64	58.77
64	L	65	7.57774	L	65	120.188	L	65	177.984	L	65	58.5169	30APO		65	L	7.66767		L	118.065	65	L	177.978	65	L	58.4865	30HOLO		L	65	7.62694	L	65	120.184	L	65	177.992	L	65	58.5074	APO114		65	L65	57.841	54.618	1	L65	57.88
65	V	66	7.93884	V	66	117.105	V	66	176.848	V	66	67.5038	30APO		66	V	7.98749		V	120.182	66	V	176.903	66	V	67.2513	30HOLO		V	66	7.99159	V	66	117.127	V	66	176.923	V	66	67.4405	APO115		66	V66	67.26	61.846	1	V66	67.154
66	E	67	7.94157	E	67	117.526	E	67	179.228	E	67	59.7672	30APO		67	E	7.76344		E	116.992	67	E	179.276	67	E	59.7678	30HOLO		E	67	7.797	E	67	117.58	E	67	179.243	E	67	59.7659	APO116		67	E67	59.224	55.856	1	E67	59.429
67	K	68	7.62504	K	68	117.8	K	68	179.214	K	68	58.946	30APO		68	K	7.60507		K	117.464	68	K	179.467	68	K	59.0934	30HOLO		K	68	7.62304	K	68	118.011	K	68	179.48	K	68	59.1107	APO117		68	K68	58.976	55.768	1	K68	58.876
68	V	69	7.48191	V	69	115.596	V	69	177.547	V	69	64.3151	30APO		69	V	8.20304		V	117.997	69	V	177.784	69	V	66.9121	30HOLO		V	69	8.16691	V	69	119.892	V	69	177.798	V	69	66.9077	APO118		69	V69	66.279	61.738	1	V69	66.273
69	A	70	8.01439	A	70	119.982	A	70	179.049	A	70	54.9024	30APO		70	A	8.18531		A	119.923	70	A	179.36	70	A	54.8543	30HOLO		A	70	8.08456	A	70	119.752	A	70	179.476	A	70	54.9015	APO119		70	A70	54.406	52.045	1	A70	54.377
70	E	71	7.34016	E	71	113.301	E	71	177.292	E	71	57.9768	30APO		71	E	7.32177		E	119.699	71	E	177.685	71	E	58.1986	30HOLO		E	71	7.55585	E	71	114.276	E	71	177.831	E	71	58.3705	APO120		71	E71	58.066	56.18	1	E71	58.074
71	Q	72	7.40917	Q	72	114.382	Q	72	175.623	Q	72	56.5034	30APO		72	Q	7.50772		Q	114.177	72	Q	175.621	72	Q	56.6245	30HOLO		Q	72	7.42443	Q	72	114.303	Q	72	175.626	Q	72	56.5889	APO121		72	Q72	55.884	55.3	1	Q72	55.935
72	I	73	7.48749	I	73	117.994	I	73	174.939	I	73	60.6343	30APO		73	I	7.78607		I	114.44	73	I	174.946	73	I	60.614	30HOLO		I	73	7.77042	I	73	118.475	I	73	174.944	I	73	60.7722	APO122		73	I73	60.237	60.746	1	I73	60.444
73	D	74	8.53002	D	74	123.097	D	74	174.615	D	74	53.8523	30APO		74	D	8.53006		D	118.471	74	D	174.716	74	D	53.8922	30HOLO		D	74	8.52964	D	74	123.169	D	74	174.713	D	74	53.8631	APO123		74	D74	52.694	53.576	1	D74	52.672
74	I	75	6.93052	I	75	112.283	I	75	173.142	I	75	59.2446	30APO		75	I	6.9158		I	123.238	75	I	173.392	75	I	59.3126	30HOLO		I	75	6.87458	I	75	112.398	I	75	173.463	I	75	59.2823	APO124		75	I75	58.951	58.762	1	I75	58.84
75	P	76		P	76		P	76	176.04	P	76	63.0399	30APO		76	P			P		76	P	176.032	76	P	63.04	30HOLO		P	76		P	76		P	76	176.031	P	76	63.0398	APO125		76	P76	62.142	62.703	1	P76	62.101
76	F	77	8.80905	F	77	119.196	F	77	173.035	F	77	55.6442	30APO		77	F	8.31273		F	111.854	77	F	172.472	77	F	55.6516	30HOLO		F	77	8.57384	F	77	118.749	F	77	172.677	F	77	55.6554	APO126		77	F77	55.398	56.999	1	F77	55.435
77	T	78	8.8381	T	78	119.279	T	78	174.347	T	78	60.9218	30APO		78	T	8.91898		T	116.253	78	T	174.012	78	T	60.8404	30HOLO		T	78	8.75577	T	78	119.078	T	78	173.858	T	78	60.851	APO127		78				0
78	V	79	8.21937	V	79	123.161	V	79	174.222	V	79	59.5927	30APO		79	V	8.26115		V	117.622	79	V	174.049	79	V	59.7238	30HOLO		V	79	8.18814	V	79	123.879	V	79	174.187	V	79	59.8336	APO128		79	V79	58.595	62.119	1	V79	58.947
79	G	80	8.64982	G	80	111.197	G	80	172.967	G	80	45.1551	30APO		80	G	8.77184		G	123.154	80	G	172.766	80	G	45.1073	30HOLO		G	80	8.69306	G	80	111.319	G	80	172.791	G	80	45.1351	APO129		80	G80	44.633	44.954	1	G80	44.538
80	G	81	8.53154	G	81	108.262	G	81	174.071	G	81	45.9895	30APO		81	G	8.52952		G	111.095	81	G	174.515	81	G	45.9902	30HOLO		G	81	8.52428	G	81	107.977	G	81	174.367	G	81	45.9891	APO130		81				0
81	G	82	8.56132	G	82	108.593	G	82	174.041	G	82	46.6854	30APO		82	G	8.65856		G	108.042	82	G	173.854	82	G	46.86	30HOLO		G	82	8.60577	G	82	111.564	G	82	174.157	G	82	46.8971	APO131		82				0
82	I	83	7.93094	I	83	121.031	I	83	176.026	I	83	62.0293	30APO		83	I	7.82102		I	110.713	83	I	175.717	83	I	61.6937	30HOLO		I	83	7.96105	I	83	120.685	I	83	175.811	I	83	61.9292	APO132		83	I83	58.675	60.768	1	I83	58.909
83	H	84	8.58953	H	84	123.194	H	84	173.673	H	84	55.3655	30APO		84	H	8.70246		H	120.422	84	H	173.672	84	H	55.3866	30HOLO		H	84	8.42692	H	84	121.73	H	84	173.685	H	84	55.4965	APO133		84	H84	57.658	56.18	1	H84	57.994
84	D	85	7.32143	D	85	116.978	D	85	175.341	D	85	53.0605	30APO		85	D	7.53377		D	123.053	85	D	174.888	85	D	53.0694	30HOLO		D	85	7.33842	D	85	115.705	D	85	175.128	D	85	53.0439	APO134		85	D85	52.426	54.157	1	D85	52.341
85	F	86	9.0848	F	86	123.632	F	86	177.061	F	86	61.4582	30APO		86	F	9.08119		F	114.583	86	F	177.064	86	F	61.4766	30HOLO		F	86	9.06224	F	86	122.191	F	86	177.064	F	86	61.4453	APO135		86	F86	60.993	57.412	1	F86	60.95
86	E	87	9.11317	E	87	121.024	E	87	178.979	E	87	60.7262	30APO		87	E	9.09543		E	120.867	87	E	178.98	87	E	60.7823	30HOLO		E	87	9.1011	E	87	121.356	E	87	178.98	E	87	60.7681	APO136		87	E87	60.418	56.078	1	E87	60.499
87	T	88	8.31993	T	88	116.096	T	88	176.29	T	88	66.8828	30APO		88	T	8.40477		T	121.509	88	T	176.291	88	T	66.4733	30HOLO		T	88	8.31234	T	88	115.918	T	88	176.29	T	88	66.8031	APO137		88	T88	66.335	61.636	1	T88	66.504
88	A	89	7.62708	A	89	121.778	A	89	178.237	A	89	55.804	30APO		89	A	7.50706		A	115.158	89	A	178.26	89	A	55.7861	30HOLO		A	89	7.45548	A	89	121.82	A	89	178.22	A	89	55.7796	APO138		89	A89	55.276	52.127	1	A89	55.266
89	S	90	8.30422	S	90	111.106	S	90	175.66	S	90	61.1999	30APO		90	S	8.27286		S	121.989	90	S	175.666	90	S	61.1915	30HOLO		S	90	8.26363	S	90	111.196	S	90	175.681	S	90	61.2348	APO139		90	S90	60.576	58.156	1	S90	60.687
90	E	91	7.64558	E	91	119.494	E	91	178.877	E	91	59.409	30APO		91	E	7.71913		E	111.164	91	E	178.875	91	E	59.4068	30HOLO		E	91	7.76249	E	91	119.206	E	91	178.877	E	91	59.4043	APO140		91	E91	58.896	56.093	1	E91	58.961
91	L	92	7.31062	L	92	117.867	L	92	178.53	L	92	58.2848	30APO		92	L	7.22922		L	119.351	92	L	178.475	92	L	58.2883	30HOLO		L	92	7.4202	L	92	117.923	L	92	178.477	L	92	58.2947	APO141		92	L92	57.783	54.803	1	L92	57.648
92	I	93	7.44799	I	93	120.501	I	93	178.339	I	93	63.9198	30APO		93	I	7.43484		I	117.924	93	I	178.489	93	I	63.8996	30HOLO		I	93	7.45167	I	93	120.401	I	93	178.337	I	93	63.9068	APO142		93	I93	63.273	60.423	1	I93	63.185
93	L	94	8.20924	L	94	120.51	L	94	179.467	L	94	57.6492	30APO		94	L	8.1249		L	120.47	94	L	179.453	94	L	57.5951	30HOLO		L	94	7.98259	L	94	120.288	L	94	179.42	L	94	57.603	APO143		94	L94	57.484	54.517	1	L94	57.452
94	R	95	7.50044	R	95	117.071	R	95	176.23	R	95	56.31	30APO		95	R	7.53722		R	120.447	95	R	176.273	95	R	55.6533	30HOLO		R	95	7.55511	R	95	116.84	R	95	176.26	R	95	55.5445	APO144		95	R95	54.911	55.776	1	R95	55.25
95	G	96	7.46112	G	96	104.607	G	96	173.148	G	96	44.8519	30APO		96	G	7.46156		G	116.916	96	G	173.143	96	G	44.8551	30HOLO		G	96	7.44996	G	96	104.606	G	96	173.138	G	96	44.8593	APO145		96	G96	44.566	44.632	1	G96	44.653
96	A	97	7.667	A	97	123.316	A	97	176.73	A	97	52.6779	30APO		97	A	7.71305		A	104.608	97	A	176.73	97	A	52.718	30HOLO		A	97	7.7277	A	97	123.316	A	97	176.73	A	97	52.6821	APO146		97	A97	52.326	52.355	1	A97	52.43
97	D	98	7.45221	D	98	120.367	D	98	176.216	D	98	57.2832	30APO		98	D	7.90267		D	123.318	98	D	176.187	98	D	55.7493	30HOLO		D	98	7.90505	D	98	120.076	D	98	176.2	D	98	56.3511	APO147		98	D98	57.1	54.011	1	D98	56.95
98	K	99	7.38016	K	99	112.569	K	99	175.18	K	99	54.0114	30APO		99	K	7.3691		K	119.873	99	K	175.321	99	K	54.0898	30HOLO		K	99	7.37457	K	99	114.204	K	99	175.302	K	99	54.0604	APO148		99				0
99	V	100	8.46658	V	100	117.437	V	100	173.879	V	100	58.9572	30APO		100	V	8.54263		V	114.979	100	V	173.866	100	V	58.779	30HOLO		V	100	8.49469	V	100	119.312	V	100	173.88	V	100	59.0102	APO149		100	V100	62.883	61.943	1	V100	62.726
100	S	101	8.43616	S	101	118.697	S	101	174.782	S	101	56.0586	30APO		101	S	8.46277		S	118.903	101	S	174.717	101	S	55.7562	30HOLO		S	101	8.45215	S	101	119.381	S	101	174.735	S	101	55.935	APO150		101	S101	54.924	57.687	1	S101	54.634
101	I	102	8.42166	I	102	122.92	I	102	174.892	I	102	59.9819	30APO		102	I	8.33959		I	118.42	102	I	174.745	102	I	60.0439	30HOLO		I	102	8.49563	I	102	124.394	I	102	175.061	I	102	59.9743	APO151		102	I102	59.609	60.815	1	I102	59.507
102	N	103	8.58478	N	103	123.668	N	103	175.88	N	103	54.18	30APO		103	N	8.58513		N	120.597	103	N	175.969	103	N	54.18	30HOLO		N	103	8.58459	N	103	123.715	N	103	175.678	N	103	54.1794	APO152		103				0
103	T	104	8.15378	T	104	115.096	T	104	175.539	T	104	66.9321	30APO		104	T	8.30015		T	122.788	104	T	175.549	104	T	67.8796	30HOLO		T	104	8.11083	T	104	113.661	T	104	175.537	T	104	66.1094	APO153		104				0
104	A	105	8.26834	A	105	120.365	A	105	179.39	A	105	54.3844	30APO		105	A	8.28138		A	116.373	105	A	179.486	105	A	54.5477	30HOLO		A	105	8.23903	A	105	120.199	A	105	179.313	A	105	54.1888	APO154		105	A105	54.647	52.018	0	A105	54.695
105	A	106	7.26715	A	106	118.093	A	106	178.196	A	106	54.4929	30APO		106	A	7.24807		A	120.146	106	A	178.491	106	A	54.4859	30HOLO		A	106	7.28458	A	106	118.365	A	106	178.019	A	106	54.4944	APO155		106	A106	53.993	51.929	1	A106	53.977
106	V	107	7.20487	V	107	114.601	V	107	178.181	V	107	65.0494	30APO		107	V	7.47732		V	117.935	107	V	178.502	107	V	65.1746	30HOLO		V	107	7.20551	V	107	114.182	V	107	177.797	V	107	64.8811	APO156		107	V107	64.599	61.922	1	V107	64.407
107	E	108	7.77425	E	108	115.823	E	108	176.57	E	108	58.3037	30APO		108	E	7.83163		E	115.035	108	E	176.599	108	E	58.3376	30HOLO		E	108	7.74946	E	108	115.865	E	108	176.448	E	108	58.2069	APO157		108	E108	57.87	55.978	1	E108	57.834
108	N	109	7.82324	N	109	116.659	N	109	173.86	N	109	51.0606	30APO		109	N	7.78998		N	115.751	109	N	173.9	109	N	51.0604	30HOLO		N	109	7.8012	N	109	116.774	N	109	173.828	N	109	51.0606	APO158		109	N109	50.448	50.81	1	N109	50.427
109	P	110		P	110		P	110	178.532	P	110	65.6382	30APO		110	P			P		110	P	178.547	110	P	65.702	30HOLO		P	110		P	110		P	110	178.535	P	110	65.6083	APO159		110	P110	65.321	63.038	1	P110	65.174
110	S	111	8.05674	S	111	112.796	S	111	175.798	S	111	61.1556	30APO		111	S	8.05445		S	116.6	111	S	175.798	111	S	61.1456	30HOLO		S	111	8.03084	S	111	112.948	S	111	175.798	S	111	61.1284	APO160		111	S111	60.966	57.859	1	S111	60.914
111	L	112	7.97098	L	112	124.931	L	112	178.999	L	112	58.2409	30APO		112	L	8.05162		L	112.582	112	L	178.999	112	L	58.2424	30HOLO		L	112	7.97595	L	112	124.944	L	112	178.999	L	112	58.2391	APO161		112	L112	57.611	54.676	1	L112	57.618
112	I	113	7.28427	I	113	116.119	I	113	176.917	I	113	65.33	30APO		113	I	7.29044		I	124.979	113	I	176.937	113	I	65.4282	30HOLO		I	113	7.28642	I	113	116.144	I	113	176.929	I	113	65.2908	APO162		113	I113	64.949	60.607	1	I113	65.032
113	T	114	7.20286	T	114	114.087	T	114	175.943	T	114	65.5894	30APO		114	T	7.18678		T	116.154	114	T	175.944	114	T	65.6051	30HOLO		T	114	7.21049	T	114	114.051	T	114	175.945	T	114	65.5923	APO163		114	T114	64.987	61.396	1	T114	64.938
114	Q	115	8.19069	Q	115	120.937	Q	115	179.475	Q	115	59.4001	30APO		115	Q	8.21955		Q	114.061	115	Q	179.493	115	Q	59.4156	30HOLO		Q	115	8.16324	Q	115	120.932	Q	115	179.462	Q	115	59.4046	APO164		115	Q115	59.071	55.285	1	Q115	59.078
115	I	116	7.87641	I	116	118.069	I	116	177.969	I	116	66.1672	30APO		116	I	7.92947		I	120.938	116	I	177.969	116	I	66.131	30HOLO		I	116	7.89089	I	116	118.067	I	116	177.969	I	116	66.1062	APO165		116	I116	66.215	60.654	1	I116	66.08
116	A	117	8.23947	A	117	122.65	A	117	180.784	A	117	54.5793	30APO		117	A	8.24145		A	118.084	117	A	180.72	117	A	54.5801	30HOLO		A	117	8.22693	A	117	122.63	A	117	180.734	A	117	54.5783	APO166		117	A117	54.164	51.998	1	A117	54.323
117	Q	118	8.44062	Q	118	116.175	Q	118	177.416	Q	118	57.901	30APO		118	Q	8.45963		Q	122.648	118	Q	177.41	118	Q	57.8395	30HOLO		Q	118	8.37936	Q	118	116.198	Q	118	177.409	Q	118	57.919	APO167		118	Q118	57.923	55.62	1	Q118	57.81
118	T	119	7.23036	T	119	114.019	T	119	175.006	T	119	65.2484	30APO		119	T	7.22807		T	116.15	119	T	175.006	119	T	65.3157	30HOLO		T	119	7.23955	T	119	114.023	T	119	175.005	T	119	65.2481	APO168		119	T119	65.606	61.65	1	T119	65.559
119	F	120	8.24197	F	120	117.238	F	120	175.571	F	120	57.8172	30APO		120	F	8.2451		F	114.168	120	F	175.568	120	F	57.5248	30HOLO		F	120	8.22954	F	120	117.253	F	120	175.569	F	120	57.8266	APO169		120	F120	58.771	57.338	1	F120	58.694
120	G	121	7.67485	G	121	110.663	G	121	175.667	G	121	44.8607	30APO		121	G	7.6708		G	117.225	121	G	175.677	121	G	44.8618	30HOLO		G	121	7.67599	G	121	110.594	G	121	175.677	G	121	44.8615	APO170		121	G121	44.194	44.951	1	G121	44.169
121	S	122	8.6198	S	122	117.896	S	122	175.175	S	122	62.2902	30APO		122	S	8.61989		S	110.646	122	S	175.196	122	S	62.3136	30HOLO		S	122	8.61963	S	122	118.049	S	122	175.19	S	122	62.2053	APO171		122	S122	62.25	58.217	1	S122	62.24
122	Q	123	8.41928	Q	123	116.795	Q	123	175.819	Q	123	57.3722	30APO		123	Q	8.41699		Q	118.173	123	Q	175.819	123	Q	57.3196	30HOLO		Q	123	8.38813	Q	123	116.805	Q	123	175.819	Q	123	57.3636	APO172		123	Q123	56.586	55.453	1	Q123	56.51
123	A	124	7.35227	A	124	120.742	A	124	175.825	A	124	52.7883	30APO		124	A	7.36635		A	116.802	124	A	175.827	124	A	52.8583	30HOLO		A	124	7.35067	A	124	120.746	A	124	175.83	A	124	52.7896	APO173		124	A124	51.985	51.958	1	A124	51.928
124	V	125	7.71233	V	125	116.155	V	125	174.052	V	125	61.4927	30APO		125	V	7.70985		V	120.728	125	V	174.071	125	V	61.6056	30HOLO		V	125	7.71822	V	125	116.197	V	125	174.073	V	125	61.5528	APO174		125				0
125	V	126	8.77891	V	126	127.968	V	126	175.058	V	126	60.421	30APO		126	V	8.78376		V	116.092	126	V	175.23	126	V	60.4489	30HOLO		V	126	8.76607	V	126	128.238	V	126	175.117	V	126	60.4381	APO175		126				0
126	V	127	8.26356	V	127	125.91	V	127	174.919	V	127	61.4749	30APO		127	V	8.27123		V	128.542	127	V	174.92	127	V	61.4773	30HOLO		V	127	8.29068	V	127	125.872	V	127	174.903	V	127	61.464	APO176		127	V127	60.812	61.54	1	V127	60.838
127	A	128	8.763	A	128	133.013	A	128	175.612	A	128	50.4563	30APO		128	A	8.75967		A	125.92	128	A	175.614	128	A	50.4411	30HOLO		A	128	8.74987	A	128	132.925	A	128	175.612	A	128	50.448	APO177		128	A128	49.846	51.711	1	A128	49.756
128	I	129	8.90672	I	129	121.752	I	129	174.135	I	129	60.3182	30APO		129	I	8.90921		I	132.97	129	I	174.134	129	I	60.3182	30HOLO		I	129	8.89133	I	129	121.762	I	129	174.137	I	129	60.3145	APO178		129	I129	59.747	60.722	1	I129	59.704
129	D	130	8.76528	D	130	129.829	D	130	174.787	D	130	52.8542	30APO		130	D	8.74558		D	121.697	130	D	174.779	130	D	52.8475	30HOLO		D	130	8.73546	D	130	129.687	D	130	174.8	D	130	52.8759	APO179		130	D130	52.201	53.9	1	D130	52.258
130	A	131	8.62437	A	131	123.651	A	131	175.179	A	131	50.3114	30APO		131	A	8.59135		A	129.918	131	A	175.182	131	A	50.2932	30HOLO		A	131	8.6197	A	131	123.688	A	131	175.181	A	131	50.303	APO180		131	A131	49.788	52.157	1	A131	49.775
131	K	132	8.63742	K	132	118.712	K	132	174.895	K	132	55.2456	30APO		132	K	8.63334		K	123.86	132	K	174.892	132	K	55.245	30HOLO		K	132	8.63117	K	132	118.745	K	132	174.888	K	132	55.2446	APO181		132	K132	54.733	55.895	1	K132	54.675
132	R	133	9.04781	R	133	124.453	R	133	176.606	R	133	56.8696	30APO		133	R	8.81544		R	118.862	133	R	176.627	133	R	56.87	30HOLO		R	133	9.07643	R	133	124.237	R	133	176.609	R	133	56.841	APO182		133	R133	56.281	55.457	1	R133	56.315
133	V	134	8.90804	V	134	126.045	V	134	175.679	V	134	62.3822	30APO		134	V	8.95199		V	124.888	134	V	175.68	134	V	62.3869	30HOLO		V	134	8.87333	V	134	125.995	V	134	175.679	V	134	62.3898	APO183		134	V134	61.93	61.976	1	V134	61.855
134	D	135	9.1425	D	135	128.519	D	135	175.89	D	135	55.8799	30APO		135	D	9.14405		D	126.035	135	D	175.891	135	D	55.8799	30HOLO		D	135	9.13167	D	135	128.398	D	135	175.89	D	135	55.8747	APO184		135	D135	55.204	54.238	1	D135	55.444
135	G	136	8.20862	G	136	102.852	G	136	173.83	G	136	45.3001	30APO		136	G	8.21438		G	128.397	136	G	173.83	136	G	45.3001	30HOLO		G	136	8.20757	G	136	102.976	G	136	173.829	G	136	45.3001	APO185		136	G136	44.828	45.086	1	G136	45.031
136	E	137	7.53719	E	137	119.115	E	137	175.466	E	137	53.9636	30APO		137	E	7.55153		E	102.972	137	E	175.629	137	E	53.9492	30HOLO		E	137	7.53868	E	137	119.121	E	137	175.255	E	137	53.9367	APO186		137	E137	53.11	56.466	1	E137	53.102
137	F	138	8.70218	F	138	120.679	F	138	175.989	F	138	58.1891	30APO		138	F	8.67904		F	119.107	138	F	175.986	138	F	58.0265	30HOLO		F	138	8.66406	F	138	120.788	F	138	175.982	F	138	58.0739	APO187		138	F138	57.737	57.09	1	F138	57.589
138	M	139	9.0788	M	139	124.795	M	139	175.203	M	139	54.2236	30APO		139	M	9.0537		M	120.549	139	M	175.203	139	M	54.223	30HOLO		M	139	9.04761	M	139	124.758	M	139	175.202	M	139	54.2329	APO188		139	M139	53.733	54.859	1	M139	53.968
139	V	140	8.41777	V	140	121.576	V	140	176.122	V	140	63.1546	30APO		140	V	8.39694		V	124.949	140	V	176.13	140	V	63.0558	30HOLO		V	140	8.41898	V	140	121.617	V	140	176.171	V	140	63.131	APO189		140	V140	63.164	62.035	1	V140	63.057
140	F	141	9.24352	F	141	128.128	F	141	176.157	F	141	56.3789	30APO		141	F	9.212		F	121.543	141	F	176.14	141	F	56.3783	30HOLO		F	141	9.2155	F	141	127.937	F	141	175.972	F	141	56.3784	APO190		141	F141	55.795	57.1	1	F141	55.851
141	T	142	9.08806	T	142	113.913	T	142	174.423	T	142	59.7941	30APO		142	T	9.09444		T	128.03	142	T	174.378	142	T	59.7985	30HOLO		T	142	8.97812	T	142	114.257	T	142	174.305	T	142	59.8205	APO191		142	T142	59.216	61.408	1	T142	59.188
142	Y	143	8.02436	Y	143	117.517	Y	143	176.627	Y	143	60.2811	30APO		143	Y	8.02994		Y	114.095	143	Y	176.645	143	Y	60.2807	30HOLO		Y	143	8.10508	Y	143	119.331	Y	143	176.621	Y	143	60.2561	APO192		143	Y143	59.73	57.382	1	Y143	59.642
143	S	144	8.82597	S	144	112.738	S	144	175.776	S	144	58.4456	30APO		144	S	8.82913		S	118.456	144	S	175.778	144	S	58.3988	30HOLO		S	144	8.82365	S	144	113.071	S	144	175.758	S	144	58.4157	APO193		144	S144	57.628	57.946	1	S144	57.665
144	G	145	8.71029	G	145	106.055	G	145	173.849	G	145	45.5307	30APO		145	G	8.70196		G	114.108	145	G	173.837	145	G	45.5309	30HOLO		G	145	8.69824	G	145	106.055	G	145	173.832	G	145	45.5309	APO194		145	G145	44.975	45.06	1	G145	44.958
145	K	146	7.87132	K	146	117.691	K	146	177.195	K	146	57.3395	30APO		146	K	7.85056		K	106.218	146	K	177.184	146	K	57.316	30HOLO		K	146	7.7847	K	146	117.683	K	146	177.162	K	146	57.2792	APO195		146	K146	56.819	56.005	1	K146	56.893
146	K	147	8.36653	K	147	121.052	K	147	174.358	K	147	55.4288	30APO		147	K	8.36226		K	117.651	147	K	174.332	147	K	55.4295	30HOLO		K	147	8.30103	K	147	121.048	K	147	174.283	K	147	55.4353	APO196		147	K147	54.823	56.082	1	K147	54.814
147	N	148	8.44461	N	148	125.071	N	148	176.635	N	148	52.7622	30APO		148	N	8.45469		N	121.082	148	N	176.625	148	N	52.7455	30HOLO		N	148	8.4397	N	148	124.971	N	148	176.547	N	148	52.7421	APO197		148	N148	52.127	52.921	1	N148
148	T	149	7.85303	T	149	118.356	T	149	176.511	T	149	63.3565	30APO		149	T	7.89696		T	124.705	149	T	176.514	149	T	63.4498	30HOLO		T	149	7.86323	T	149	118.219	T	149	176.542	T	149	63.4051	APO198		149	T149	63.107	61.981	1	T149	63.21
149	G	150	8.59522	G	150	109.999	G	150	173.12	G	150	45.8993	30APO		150	G	8.59701		G	118.323	150	G	173.105	150	G	45.8993	30HOLO		G	150	8.57235	G	150	109.997	G	150	173.122	G	150	45.8989	APO199		150	G150	45.368	44.834	1	G150	45.299
150	I	151	7.45591	I	151	122.865	I	151	175.648	I	151	60.8	30APO		151	I	7.49255		I	109.983	151	I	175.648	151	I	60.7441	30HOLO		I	151	7.40359	I	151	122.832	I	151	175.648	I	151	60.7867	APO200		151	I151	60.426	60.696	1	I151	60.351
151	L	152	8.94348	L	152	128.371	L	152	179.066	L	152	55.5774	30APO		152	L	8.95225		L	122.73	152	L	179.061	152	L	55.584	30HOLO		L	152	8.90581	L	152	128.311	L	152	179.061	L	152	55.5612	APO201		152	L152	55.062	54.591	1	L152	55.007
152	L	153	8.77515	L	153	125.338	L	153	177.248	L	153	58.6313	30APO		153	L	8.80459		L	128.328	153	L	177.27	153	L	58.6355	30HOLO		L	153	8.73846	L	153	125.353	L	153	177.267	L	153	58.6273	APO202		153	L153	57.981	54.663	1	L153	58.016
153	R	154	8.74948	R	154	115.141	R	154	177.467	R	154	58.9378	30APO		154	R	8.73032		R	125.313	154	R	177.651	154	R	58.9414	30HOLO		R	154	8.69432	R	154	115.258	R	154	177.398	R	154	58.9362	APO203		154	R154	58.254	55.675	1	R154	58.294
154	D	155	7.61562	D	155	116.62	D	155	178.898	D	155	56.5296	30APO		155	D	7.64632		D	115.323	155	D	178.929	155	D	56.5542	30HOLO		D	155	7.49222	D	155	116.562	D	155	178.884	D	155	56.5017	APO204		155	D155	55.938	54.321	1	D155	55.936
155	W	156	8.32432	W	156	123.258	W	156	177.015	W	156	59.0618	30APO		156	W	8.33556		W	116.665	156	W	177.025	156	W	59.0101	30HOLO		W	156	8.31345	W	156	123.243	W	156	177.03	W	156	59.0651	APO205		156	W156	57.679	56.79	1	W156	57.624
156	V	157	8.16774	V	157	116.095	V	157	176.842	V	157	66.6209	30APO		157	V	8.19066		V	123.211	157	V	176.834	157	V	66.6443	30HOLO		V	157	8.14872	V	157	116.22	V	157	176.833	V	157	66.6126	APO206		157	V157	66.086	61.632	1	V157	66.092
157	V	158	7.36983	V	158	117.061	V	158	178.052	V	158	65.6209	30APO		158	V	7.44915		V	117.296	158	V	178.125	158	V	65.6231	30HOLO		V	158	7.34895	V	158	117.031	V	158	178.075	V	158	65.6202	APO207		158	V158	65.075	61.786	1	V158	65.09
158	E	159	7.64593	E	159	120.031	E	159	178.336	E	159	59.2785	30APO		159	E	7.65857		E	117.079	159	E	178.494	159	E	59.2774	30HOLO		E	159	7.65356	E	159	119.917	E	159	178.421	E	159	59.2774	APO208		159	E159	58.701	55.853	1	E159	58.731
159	V	160	7.7892	V	160	119.133	V	160	178.005	V	160	66.3054	30APO		160	V	7.80543		V	119.806	160	V	178.005	160	V	66.3144	30HOLO		V	160	7.74175	V	160	118.95	V	160	178.008	V	160	66.2869	APO209		160	V160	65.786	61.932	1	V160	65.822
160	E	161	7.38344	E	161	119.898	E	161	179.337	E	161	60.297	30APO		161	E	7.41849		E	119.242	161	E	179.352	161	E	60.2976	30HOLO		E	161	7.3814	E	161	119.895	E	161	179.327	E	161	60.2778	APO210		161	E161	59.71	55.989	1	E161	59.711
161	K	162	7.93782	K	162	121.533	K	162	179.072	K	162	59.3303	30APO		162	K	7.9483		K	119.899	162	K	179.099	162	K	59.4122	30HOLO		K	162	7.93635	K	162	121.438	K	162	179.041	K	162	59.2701	APO211		162	K162	59.209	55.83	1	K162	59.121
162	R	163	8.08615	R	163	115.514	R	163	177.309	R	163	56.3702	30APO		163	R	8.07881		R	121.871	163	R	177.31	163	R	56.3603	30HOLO		R	163	8.02541	R	163	115.491	R	163	177.306	R	163	56.3414	APO212		163	R163	55.776	55.843	1	R163	55.871
163	G	164	7.42242	G	164	104.501	G	164	173.399	G	164	45.0913	30APO		164	G	7.4226		G	115.455	164	G	173.404	164	G	45.0911	30HOLO		G	164	7.41554	G	164	104.543	G	164	173.401	G	164	45.0921	APO213		164	G164	44.577	44.783	1	G164	44.582
164	A	165	7.29519	A	165	120.572	A	165	176.034	A	165	53.0718	30APO		165	A	7.28727		A	104.49	165	A	176.04	165	A	53.0696	30HOLO		A	165	7.29579	A	165	120.586	A	165	176.056	A	165	53.0632	APO214		165	A165	52.459	52.41	1	A165	52.404
165	G	166	8.39293	G	166	107.501	G	166	174.678	G	166	45.6919	30APO		166	G	8.37105		G	120.57	166	G	174.65	166	G	45.6941	30HOLO		G	166	8.37748	G	166	107.486	G	166	174.646	G	166	45.6834	APO215		166	G166	45.619	44.811	1	G166	45.683
166	E	167	7.46427	E	167	116.842	E	167	173.718	E	167	54.9745	30APO		167	E	7.46758		E	107.486	167	E	173.714	167	E	54.9811	30HOLO		E	167	7.46747	E	167	116.859	E	167	173.718	E	167	54.9773	APO216		167				0
167	I	168	8.37465	I	168	119.377	I	168	173.592	I	168	59.6812	30APO		168	I	8.37917		I	116.83	168	I	173.596	168	I	59.6737	30HOLO		I	168	8.37043	I	168	119.899	I	168	173.597	I	168	59.6814	APO217		168				0
168	L	169	8.68501	L	169	130.489	L	169	174.297	L	169	54.5051	30APO		169	L	8.69049		L	119.572	169	L	174.299	169	L	54.5056	30HOLO		L	169	8.68789	L	169	130.732	L	169	174.3	L	169	54.5008	APO218		169				0
169	L	170	8.85987	L	170	130.728	L	170	174.665	L	170	53.492	30APO		170	L	8.82947		L	130.456	170	L	174.674	170	L	53.4908	30HOLO		L	170	8.87098	L	170	130.728	L	170	174.65	L	170	53.4927	APO219		170	L170	53.431	54.726	1	L170	53.371
170	T	171	9.21659	T	171	123.985	T	171	174.044	T	171	61.6351	30APO		171	T	9.23618		T	130.757	171	T	174.073	171	T	61.6423	30HOLO		T	171	9.18864	T	171	123.97	T	171	174.036	T	171	61.6232	APO220		171	T171	61.067	61.45	1	T171	61.086
171	S	172	8.44269	S	172	120.282	S	172	175.663	S	172	57.2231	30APO		172	S	8.45676		S	124.572	172	S	175.888	172	S	56.5123	30HOLO		S	172	8.40024	S	172	120.288	S	172	175.601	S	172	57.4704	APO221		172	S172	54.631	57.738	1	S172	54.681
172	I	173	8.69476	I	173	125.995	I	173	176.916	I	173	62.327	30APO		173	I	8.36577		I	120.776	173	I	176.973	173	I	64.2668	30HOLO		I	173	8.75959	I	173	125.47	I	173	176.804	I	173	61.7786	APO222		173	I173	63.533	60.89	1	I173	63.363
173	D	174	7.73358	D	174	116.495	D	174	177.252	D	174	56.683	30APO		174	D	7.89136		D	128.396	174	D	177.623	174	D	57.493	30HOLO		D	174	7.65526	D	174	117.078	D	174	177.256	D	174	56.8651	APO223		174	D174	56.916	53.978	1	D174	56.906
174	R	175	7.23587	R	175	115.423	R	175	175.625	R	175	54.5656	30APO		175	R	7.25198		R	116.445	175	R	178.211	175	R	57.1863	30HOLO		R	175	7.39047	R	175	115.458	R	175	175.62	R	175	54.5636	APO224		175	R175	53.373	55.872	1	R175	53.381
175	D	176	7.92189	D	176	121.349	D	176	176.488	D	176	55.3297	30APO		176	D	7.98591		D	115.317	176	D	177.855	176	D	56.9055	30HOLO		D	176	7.89155	D	176	120.635	D	176	176.712	D	176	55.4022	APO225		176	D176	56.427	54.463	1	D176	56.469
176	G	177	8.49507	G	177	111.355	G	177	174.678	G	177	45.6892	30APO		177	G	7.87615		G	119.754	177	G	174.849	177	G	45.821	30HOLO		G	177	8.55633	G	177	111.692	G	177	174.665	G	177	45.693	APO226		177	G177	48.087	45.253	1	G177	47.893
177	T	178	7.73764	T	178	111.807	T	178	174.066	T	178	61.3455	30APO		178	T	7.73591		T	106.565	178	T	174.157	178	T	61.4717	30HOLO		T	178	7.70881	T	178	111.69	T	178	174.017	T	178	61.2286	APO227		178	T178	60.426	61.713	1	T178	60.365
178	K	179	8.30214	K	179	119.975	K	179	176.865	K	179	56.0809	30APO		179	K	8.05544		K	110.898	179	K	176.526	179	K	55.9806	30HOLO		K	179	8.26615	K	179	120.064	K	179	176.926	K	179	55.9864	APO228		179	K179	55.119	55.988	1	K179	55.129
179	S	180	7.56943	S	180	113.387	S	180	173.349	S	180	59.0026	30APO		180	S	7.79082		S	118.701	180	S	173.302	180	S	59.3046	30HOLO		S	180	7.62974	S	180	114.159	S	180	173.474	S	180	59.0361	APO229		180	S180	59.234	58.351	1	S180	59.22
180	G	181	7.95125	G	181	112.003	G	181	174.129	G	181	43.3075	30APO		181	G	7.76439		G	113.275	181	G	174.066	181	G	43.4191	30HOLO		G	181	8.05418	G	181	111.798	G	181	174.072	G	181	43.3406	APO230		181	G181	42.053	44.741	1	G181	41.983
181	Y	182	7.65871	Y	182	117.117	Y	182	176.547	Y	182	58.4847	30APO		182	Y	7.68484		Y	110.37	182	Y	176.591	182	Y	58.513	30HOLO		Y	182	7.63635	Y	182	117.171	Y	182	176.507	Y	182	58.4308	APO231		182	Y182	57.973	57.541	1	Y182	57.895
182	D	183	8.59472	D	183	121.678	D	183	176.229	D	183	52.5123	30APO		183	D	8.59992		D	117.421	183	D	176.25	183	D	52.5497	30HOLO		D	183	8.53558	D	183	121.843	D	183	176.22	D	183	52.4672	APO232		183	D183	51.502	53.874	1	D183	51.538
183	T	184	8.07641	T	184	117.932	T	184	176.816	T	184	65.5361	30APO		184	T	8.08204		T	121.581	184	T	176.826	184	T	65.5613	30HOLO		T	184	8.07387	T	184	117.953	T	184	176.819	T	184	65.499	APO233		184	T184	65.032	61.92	1	T184	65.017
184	E	185	8.66869	E	185	122.958	E	185	179.184	E	185	59.7864	30APO		185	E	8.66936		E	117.93	185	E	179.186	185	E	59.786	30HOLO		E	185	8.66621	E	185	122.929	E	185	179.183	E	185	59.7828	APO234		185	E185	59.254	56.248	1	E185	59.112
185	M	186	7.54776	M	186	120.181	M	186	177.822	M	186	58.8203	30APO		186	M	7.52243		M	122.918	186	M	177.823	186	M	58.8116	30HOLO		M	186	7.50657	M	186	120.014	M	186	177.817	M	186	58.7869	APO235		186	M186	58.472	54.971	1	M186	58.466
186	I	187	7.85067	I	187	118.598	I	187	177.039	I	187	65.9146	30APO		187	I	7.84752		I	120.099	187	I	177.04	187	I	65.8997	30HOLO		I	187	7.82193	I	187	118.584	I	187	177.039	I	187	65.7802	APO236		187	I187	65.654	60.768	1	I187	65.518
187	R	188	8.27431	R	188	117.213	R	188	178.64	R	188	59.7123	30APO		188	R	8.2871		R	118.599	188	R	178.65	188	R	59.7253	30HOLO		R	188	8.24613	R	188	117.195	R	188	178.631	R	188	59.6195	APO237		188	R188	59.353	55.466	1	R188	59.16
188	F	189	7.8846	F	189	118.964	F	189	176.507	F	189	61.0564	30APO		189	F	7.87416		F	117.227	189	F	176.392	189	F	61.0585	30HOLO		F	189	7.81397	F	189	118.961	F	189	176.345	F	189	61.0567	APO238		189	F189	60.446	56.949	1	F189	60.344
189	V	190	7.5871	V	190	115.377	V	190	177.209	V	190	64.2844	30APO		190	V	7.55558		V	118.968	190	V	177.102	190	V	64.1366	30HOLO		V	190	7.49163	V	190	112.496	V	190	176.866	V	190	63.8149	APO239		190				0
190	R	191	7.90125	R	191	120.056	R	191	175.798	R	191	59.2234	30APO		191	R	7.90742		R	114.456	191	R	175.814	191	R	59.2109	30HOLO		R	191	7.8667	R	191	120.288	R	191	175.707	R	191	59.2262	APO240		191				0
191	P	192		P	192		P	192	177.553	P	192	64.5582	30APO		192	P			P		192	P	177.557	192	P	64.5611	30HOLO		P	192		P	192		P	192	177.562	P	192	64.5532	APO241		192	P192	64.021	62.53	1	P192	64.106
192	L	193	7.70428	L	193	116.17	L	193	176.253	L	193	55.2319	30APO		193	L	7.70618		L	119.992	193	L	176.25	193	L	55.249	30HOLO		L	193	7.67745	L	193	116.203	L	193	176.26	L	193	55.2658	APO242		193	L193	54.611	54.86	1	L193	54.648
193	T	194	7.09731	T	194	109.977	T	194	172.856	T	194	59.1176	30APO		194	T	7.10887		T	116.162	194	T	172.858	194	T	59.0993	30HOLO		T	194	7.11298	T	194	109.959	T	194	172.879	T	194	59.0956	APO243		194	T194	57.744	61.554	1	T194	57.711
194	T	195	8.86183	T	195	118.404	T	195	174.286	T	195	61.5623	30APO		195	T	8.84681		T	109.911	195	T	174.339	195	T	61.5712	30HOLO		T	195	8.85494	T	195	118.367	T	195	174.279	T	195	61.5932	APO244		195	T195	61.151	61.225	1	T195	61.226
195	L	196	8.06374	L	196	122.44	L	196	175.389	L	196	53.6794	30APO		196	L	8.0692		L	122.463	196	L	175.432	196	L	53.6712	30HOLO		L	196	8.04874	L	196	122.372	L	196	175.361	L	196	53.6756	APO245		196	L196	53.345	52.624	1	L196	53.355
196	P	197		P	197		P	197	176.027	P	197	62.3307	30APO		197	P			P		197	P	176.027	197	P	62.3166	30HOLO		P	197		P	197		P	197	176.026	P	197	62.3267	APO246		197	P197	61.602	62.379	1	P197	61.51
197	I	198	8.59907	I	198	122.686	I	198	175.969	I	198	60.1001	30APO		198	I	8.49727		I	122.666	198	I	175.967	198	I	60.0503	30HOLO		I	198	8.60813	I	198	122.651	I	198	175.873	I	198	60.0013	APO247		198	I198	59.423	60.38	1	I198	59.391
198	I	199	9.12112	I	199	128.384	I	199	174.858	I	199	59.7104	30APO		199	I	9.14805		I	128.374	199	I	174.859	199	I	59.7123	30HOLO		I	199	9.111	I	199	128.381	I	199	174.858	I	199	59.7139	APO248		199				0
199	A	200	8.49526	A	200	129.424	A	200	175.173	A	200	52.0092	30APO		200	A	8.49906		A	129.432	200	A	175.169	200	A	52.0411	30HOLO		A	200	8.48002	A	200	129.414	A	200	175.183	A	200	52.0008	APO249		200	A200	51.423	51.919	1	A200	51.427
200	S	201	7.85521	S	201	115.871	S	201	173.044	S	201	57.878	30APO		201	S	7.80458		S	115.852	201	S	173.024	201	S	57.884	30HOLO		S	201	7.93169	S	201	115.905	S	201	173.047	S	201	57.8737	APO250		201	S201	57.261	58.106	1	S201	57.259
201	G	202	8.42568	G	202	113.278	G	202	173.016	G	202	45.209	30APO		202	G	8.4428		G	114.407	202	G	173.113	202	G	45.2492	30HOLO		G	202	8.4106	G	202	112.252	G	202	172.847	G	202	45.1905	APO251		202	G202	44.701	45.064	1	G202	44.759
202	G	203	8.1365	G	203	111.347	G	203	173.847	G	203	44.5993	30APO		203	G	8.32775		G	112.241	203	G	174.045	203	G	44.6042	30HOLO		G	203	8.08632	G	203	110.99	G	203	173.578	G	203	44.5938	APO252		203	G203	44.257	44.777	1	G203	44.272
203	A	204	7.52218	A	204	120.941	A	204	177.459	A	204	53.292	30APO		204	A	7.03887		A	120.884	204	A	177.464	204	A	53.3637	30HOLO		A	204	7.91673	A	204	121.224	A	204	177.711	A	204	52.7311	APO253		204				0
204	G	205	7.6705	G	205	109.394	G	205	172.344	G	205	45.7976	30APO		205	G	7.52787		G	109.318	205	G	172.311	205	G	45.825	30HOLO		G	205	8.1657	G	205	109.462	G	205	172.546	G	205	45.8022	APO254		205	G205	45.631	45.014	1	G205	45.318
205	K	206	7.71833	K	206	120.758	K	206	177.565	K	206	54.7755	30APO		206	K	7.76987		K	120.849	206	K	177.594	206	K	54.8295	30HOLO		K	206	7.57036	K	206	120.624	K	206	177.45	K	206	54.5558	APO255		206	K206	53.766	55.956	1	K206	53.816
206	M	207	9.06429	M	207	121.917	M	207	178.484	M	207	59.608	30APO		207	M	9.07218		M	121.926	207	M	178.48	207	M	59.8083	30HOLO		M	207	9.04393	M	207	121.961	M	207	178.489	M	207	59.1823	APO256		207	M207	61.193	55.157	1	M207	61.08
207	E	208	8.84155	E	208	118.085	E	208	178.425	E	208	59.339	30APO		208	E	8.74637		E	118.087	208	E	178.428	208	E	59.3425	30HOLO		E	208	9.03577	E	208	118.079	E	208	178.425	E	208	59.3165	APO257		208	E208	58.807	56.478	1	E208	58.935
208	H	209	7.46733	H	209	117.083	H	209	177.793	H	209	58.5664	30APO		209	H	7.46124		H	117.1	209	H	177.752	209	H	58.6435	30HOLO		H	209	7.42658	H	209	117.09	H	209	177.85	H	209	58.3004	APO258		209	H209	56.426	56.146	1	H209	56.449
209	F	210	7.96686	F	210	118.245	F	210	176.383	F	210	62.1298	30APO		210	F	7.93172		F	118.245	210	F	176.391	210	F	62.1488	30HOLO		F	210	8.00257	F	210	118.211	F	210	176.506	F	210	62.0149	APO259		210	F210	61.63	56.967	1	F210	61.568
210	L	211	7.90218	L	211	118.961	L	211	177.958	L	211	59.083	30APO		211	L	7.90864		L	118.944	211	L	177.947	211	L	59.0707	30HOLO		L	211	7.93298	L	211	118.963	L	211	177.966	L	211	59.0743	APO260		211	L211	58.613	54.721	1	L211	58.553
211	E	212	8.1824	E	212	116.015	E	212	179.579	E	212	59.2908	30APO		212	E	8.16943		E	116.038	212	E	179.589	212	E	59.2919	30HOLO		E	212	8.17598	E	212	116.013	E	212	179.567	E	212	59.2858	APO261		212	E212	58.927	56.32	1	E212	59.041
212	A	213	7.67754	A	213	120.788	A	213	179.108	A	213	55.7331	30APO		213	A	7.66299		A	120.786	213	A	179.109	213	A	55.7299	30HOLO		A	213	7.65863	A	213	120.788	A	213	179.108	A	213	55.7291	APO262		213	A213	55.216	52.221	1	A213	55.121
213	F	214	7.6156	F	214	117.368	F	214	178.276	F	214	59.9453	30APO		214	F	7.61769		F	117.347	214	F	178.599	214	F	59.8134	30HOLO		F	214	7.61614	F	214	117.313	F	214	178.393	F	214	59.8706	APO263		214	F214	59.935	56.975	1	F214	59.734
214	L	215	8.29757	L	215	121.533	L	215	179.029	L	215	57.7883	30APO		215	L	8.32453		L	121.477	215	L	179.027	215	L	57.7715	30HOLO		L	215	8.28579	L	215	121.418	L	215	179.024	L	215	57.7487	APO264		215	L215	57.446	54.443	1	L215	57.43
215	A	216	7.72655	A	216	119.14	A	216	176.938	A	216	53.2441	30APO		216	A	7.69819		A	119.138	216	A	176.937	216	A	53.2507	30HOLO		A	216	7.69647	A	216	119.14	A	216	176.928	A	216	53.2453	APO265		216	A216	52.634	52.313	1	A216	52.412
216	G	217	7.38028	G	217	102.217	G	217	174.704	G	217	44.2238	30APO		217	G	7.38523		G	102.229	217	G	174.706	217	G	44.2217	30HOLO		G	217	7.38028	G	217	102.249	G	217	174.709	G	217	44.242	APO266		217	G217	43.621	44.718	1	G217	43.637
217	A	218	7.90242	A	218	122.758	A	218	176.43	A	218	53.305	30APO		218	A	7.88888		A	122.758	218	A	176.43	218	A	53.2996	30HOLO		A	218	7.88776	A	218	122.755	A	218	176.431	A	218	53.3135	APO267		218	A218	53.08	52.284	1	A218	52.982
218	D	219	8.85077	D	219	121.092	D	219	175.14	D	219	55.695	30APO		219	D	8.8278		D	121.08	219	D	175.139	219	D	55.5388	30HOLO		D	219	8.87234	D	219	121.094	D	219	175.14	D	219	55.7079	APO268		219	D219	55.631	54.091	1	D219	55.552
219	A	220	8.0987	A	220	120.904	A	220	175.976	A	220	50.464	30APO		220	A	8.0733		A	120.979	220	A	175.986	220	A	50.498	30HOLO		A	220	8.02294	A	220	120.896	A	220	175.957	A	220	50.4799	APO269		220				0
220	A	221	8.68559	A	221	123.322	A	221	173.879	A	221	51.5421	30APO		221	A	8.66267		A	123.035	221	A	173.818	221	A	51.5882	30HOLO		A	221	8.66572	A	221	123.354	A	221	173.886	A	221	51.5524	APO270		221				0
221	L	222	8.60164	L	222	123.985	L	222	176.552	L	222	53.3775	30APO		222	L	8.59432		L	123.961	222	L	176.632	222	L	53.3604	30HOLO		L	222	8.60569	L	222	124.029	L	222	176.557	L	222	53.3878	APO271		222	L222	52.683	54.72	1	L222	52.731
222	A	223	8.74124	A	223	127.956	A	223	175.691	A	223	52.1777	30APO		223	A	8.72609		A	128.044	223	A	175.619	223	A	52.2593	30HOLO		A	223	8.75197	A	223	128.399	A	223	175.602	A	223	52.0958	APO272		223	A223	51.811	51.937	1	A223	51.77
223	A	224	8.26823	A	224	122.019	A	224	177.631	A	224	53.0818	30APO		224	A	8.29091		A	121.889	224	A	177.732	224	A	53.081	30HOLO		A	224	8.28245	A	224	122.531	A	224	177.668	A	224	52.6376	APO273		224	A224	52.143	51.996	1	A224
224	S	225	8.5063	S	225	113.989	S	225	175.054	S	225	63.136	30APO		225	S	8.49838		S	114.11	225	S	175.141	225	S	63.3007	30HOLO		S	225	8.4929	S	225	114.556	S	225	175.022	S	225	62.2866	APO274		225	V226	64.442	61.972	1	V226	64.153
225	V	226	7.57937	V	226	117.803	V	226	177.938	V	226	65.0492	30APO		226	V	7.5644		V	117.467	226	V	177.953	226	V	65.0875	30HOLO		V	226	7.58751	V	226	118.212	V	226	177.836	V	226	64.9534	APO275		226	F227	56.523	57.244	1	F227	56.359
226	F	227	7.16917	F	227	117.835	F	227	178.62	F	227	58.1075	30APO		227	F	7.15441		F	117.862	227	F	178.522	227	F	58.0697	30HOLO		F	227	7.2108	F	227	117.47	F	227	177.97	F	227	57.8234	APO276		227	H228	57.022	55.784	1	H228	56.9
227	H	228	7.96849	H	228	119.875	H	228	176.834	H	228	57.9935	30APO		228	H	8.01408		H	120.668	228	H	176.887	228	H	58.0029	30HOLO		H	228	7.95059	H	228	120.358	H	228	176.697	H	228	57.8272	APO277		228	F229	55.952	57.142	1	F229	55.975
228	F	229	8.07827	F	229	112.952	F	229	175.742	F	229	56.8557	30APO		229	F	8.19327		F	113.16	229	F	175.747	229	F	57.1021	30HOLO		F	229	8.13725	F	229	113.316	F	229	175.744	F	229	57.1237	APO278		229	R230	57.41	55.493	1	R230	57.333
229	R	230	8.03775	R	230	114.903	R	230	175.77	R	230	57.9691	30APO		230	R	8.04181		R	114.68	230	R	175.77	230	R	57.9687	30HOLO		R	230	8.04132	R	230	114.861	R	230	175.77	R	230	57.9672	APO279		230	E231	58.2	56.096	1	E231	58.237
230	E	231	8.2478	E	231	118.633	E	231	177.461	E	231	58.425	30APO		231	E	8.13596		E	118.651	231	E	177.514	231	E	58.4731	30HOLO		E	231	8.22585	E	231	118.63	E	231	177.459	E	231	58.4206	APO280		231	I232	59.813	60.758	1	I232	59.697
231	I	232	7.60517	I	232	116.872	I	232	174.219	I	232	60.2776	30APO		232	I	7.62414		I	116.969	232	I	174.283	232	I	60.2952	30HOLO		I	232	7.60589	I	232	116.867	I	232	174.231	I	232	60.2917	APO281		232	D233	52.649	53.817	1	D233	52.706
232	D	233	8.7498	D	233	128.493	D	233	176.245	D	233	53.268	30APO		233	D	8.75427		D	128.806	233	D	176.253	233	D	53.3035	30HOLO		D	233	8.74176	D	233	128.064	D	233	176.251	D	233	53.2848	APO282		233	V234	66.942	61.924	1	V234	66.846
233	V	234	8.81551	V	234	126.543	V	234	176.672	V	234	67.2388	30APO		234	V	8.82022		V	127.425	234	V	176.673	234	V	67.0963	30HOLO		V	234	8.80977	V	234	127.072	V	234	176.682	V	234	67.0823	APO283		234	R235	59.5	55.783	1	R235	59.498
234	R	235	7.96823	R	235	120.114	R	235	179.354	R	235	59.6544	30APO		235	R	7.97014		R	120.12	235	R	179.348	235	R	59.6482	30HOLO		R	235	7.98083	R	235	120.096	R	235	179.313	R	235	59.6402	APO284		235	E236	59.092	56.062	1	E236	59.078
235	E	236	8.09146	E	236	120.153	E	236	179.767	E	236	59.5354	30APO		236	E	8.0838		E	120.132	236	E	179.757	236	E	59.5255	30HOLO		E	236	8.0737	E	236	120.153	E	236	179.769	E	236	59.5231	APO285		236	L237	57.695	54.817	1	L237	57.415
236	L	237	8.31818	L	237	121.309	L	237	178.515	L	237	58.0098	30APO		237	L	8.33012		L	121.309	237	L	178.515	237	L	58.0095	30HOLO		L	237	8.30995	L	237	121.307	L	237	178.516	L	237	58.0092	APO286		237	K238	61.706	56.058	1	K238	61.669
237	K	238	8.25358	K	238	119.061	K	238	178.303	K	238	60.6048	30APO		238	K	8.25605		K	119.064	238	K	178.305	238	K	60.532	30HOLO		K	238	8.27121	K	238	119.056	K	238	178.301	K	238	60.5691	APO287		238	E239	59.722	56.309	1	E239	59.731
238	E	239	8.17962	E	239	118.887	E	239	178.969	E	239	60.1431	30APO		239	E	8.16357		E	118.884	239	E	178.969	239	E	60.1452	30HOLO		E	239	8.17149	E	239	118.886	E	239	178.969	E	239	60.1276	APO288		239	Y240	61.062	57.217	1	Y240	61.068
239	Y	240	8.31103	Y	240	122.063	Y	240	178.743	Y	240	61.6682	30APO		240	Y	8.31291		Y	122.109	240	Y	178.725	240	Y	61.668	30HOLO		Y	240	8.29868	Y	240	122.075	Y	240	178.732	Y	240	61.6646	APO289		240				0
240	L	241	8.52627	L	241	121.365	L	241	179.083	L	241	58.3226	30APO		241	L	8.55225		L	121.366	241	L	179.084	241	L	58.3188	30HOLO		L	241	8.52536	L	241	121.327	L	241	179.083	L	241	58.304	APO290		241				0
241	K	242	8.33516	K	242	121.538	K	242	180.151	K	242	59.0115	30APO		242	K	8.33978		K	121.554	242	K	180.293	242	K	59.0129	30HOLO		K	242	8.3235	K	242	121.481	K	242	180.041	K	242	59.0077	APO291		242	K242	59.054	55.863	1	K242	59.136
242	K	243	7.99386	K	243	120.083	K	243	177.758	K	243	58.8299	30APO		243	K	8.00481		K	120.042	243	K	177.74	243	K	58.8149	30HOLO		K	243	7.9878	K	243	120.061	K	243	177.756	K	243	58.8251	APO292		243	K243	58.358	55.85	1	K243	58.341
243	H	244	7.41093	H	244	115.473	H	244	174.311	H	244	56.9604	30APO		244	H	7.40682		H	115.469	244	H	174.273	244	H	56.5422	30HOLO		H	244	7.41025	H	244	115.462	H	244	174.322	H	244	56.9538	APO293		244	H244	57.021	56.116	1	H244	57.188
244	G	245	7.64983	G	245	106.332	G	245	174.36	G	245	46.238	30APO		245	G	7.643		G	106.336	245	G	174.36	245	G	46.2405	30HOLO		G	245	7.64809	G	245	106.333	G	245	174.359	G	245	46.2407	APO294		245	G245	45.826	44.738	1	G245	45.715
245	V	246	7.88287	V	246	122.205	V	246	175.411	V	246	61.8767	30APO		246	V	7.86408		V	122.207	246	V	175.41	246	V	61.8667	30HOLO		V	246	7.86839	V	246	122.24	V	246	175.411	V	246	61.8851	APO295		246	V246	61.333	62.043	1	V246	61.37
246	N	247	8.52995	N	247	126.17	N	247	174.084	N	247	53.389	30APO		247	N	8.52995		N	126.202	247	N	174.078	247	N	53.3964	30HOLO		N	247	8.52987	N	247	126.174	N	247	174.082	N	247	53.3929	APO296		247	N247	53.888	52.708	1	N247	53.919
247	V	248	7.43112	V	248	117.327	V	248	174.886	V	248	60.8322	30APO		248	V	7.46117		V	117.469	248	V	174.878	248	V	60.5274	30HOLO		V	248	7.42089	V	248	117.289	V	248	174.886	V	248	60.8542	APO297		248	V248	58.512	62.097	1	V248	58.475
248	R	249	7.60486	R	249	123.483	R	249	175.522	R	249	56.0875	30APO		249	R	7.63072		R	123.481	249	R	175.465	249	R	56.1048	30HOLO		R	249	7.60503	R	249	123.49	R	249	175.479	R	249	56.1028	APO298		249	R249	54.422	55.451	1	R249	54.4
249	L	250	7.61228	L	250	128.122	L	250	176.187	L	250	54.7659	30APO		250	L	7.36487		L	127.919	250	L	176.079	250	L	54.7719	30HOLO		L	250	7.44166	L	250	128.035	L	250	176.128	L	250	54.7538	APO299		250	L250	54.333	54.808	1	L250	54.174
250	E	251	8.39974	E	251	123.395	E	251	176.809	E	251	58.0079	30APO		251	E	8.39283		E	122.969	251	E	176.791	251	E	57.2804	30HOLO		E	251	8.39484	E	251	123.127	E	251	176.801	E	251	57.6216	APO300		251	E251	56.283	56.493	1	E251	56.057
251	G	252	8.35816	G	252	109.535	G	252	173.994	G	252	45.5534	30APO		252	G	8.37614		G	110.195	252	G	174.066	252	G	45.5511	30HOLO		G	252	8.31549	G	252	109.808	G	252	173.994	G	252	45.5499	APO301		252	G252	45.246	44.829	1	G252
252	L	253	7.68362	L	253	120.711	L	253	176.505	L	253	54.6746	30APO		253	L	7.77642		L	120.972	253	L	176.678	253	L	54.9237	30HOLO		L	253	7.7574	L	253	120.948	L	253	176.64	L	253	55.0108	APO302		253	L253	56.384	54.966	1	L253	56.345
[truncated: 5 more columns]

## Sheet: Figures 3c
Figure 3c
	AA number	SSE persistency	Norm. diff. simulated shift (holo30 minus apo30)
0	1	0	0
1	2	0	0
2	3	0	0
3	4	0.140703	0.140703
4	5	0.00112415	0.00112415
5	6	0.000287328	0.000287328
6	7	0.000118425	0.000118425
7	8	0.000101438	0.000101438
8	9	9.5776e-05	9.5776e-05
9	10	0.000276486	0.000276486
10	11	0.00145363	0.00145363
11	12	0.000856805	0.000856805
12	13	0.0565576	0.0565576
13	14	0	0
14	15	0	0
15	16	0.0536602	0.0536602
16	17	0.822758	0.822758
17	18	0.962727	0.962727
18	19	0.749363	0.749363
19	20	0.206874	0.206874
20	21	0.412857	0.412857
21	22	0.096071	0.096071
22	23	0.096071	0.096071
23	24	0.437109	0.437109
24	25	0.205759	0.205759
25	26	0.175708	0.175708
26	27	0.951355	0.951355
27	28	0.960597	0.960597
28	29	0.374701	0.374701
29	30	0.270136	0.270136
30	31	0	0
31	32	0.00844673	0.00844673
32	33	0.00344276	0.00344276
33	34	0.000101438	0.000101438
34	35	0	0
35	36	0	0
36	37	0	0
37	38	0	0
38	39	0	0
39	40	0.000107101	0.000107101
40	41	0.0012281	0.0012281
41	42	0.0195001	0.0195001
42	43	0	0
43	44	0	0
44	45	0	0
45	46	0.0145053	0.0145053
46	47	0	0
47	48	0	0
48	49	0	0
49	50	0.000101438	0.000101438
50	51	0.0038037	0.0038037
51	52	0.0273163	0.0273163
52	53	0	0
53	54	0.000107101	0.000107101
54	55	0.0866345	0.0866345
55	56	0.0869558	0.0869558
56	57	0.0868544	0.0868544
57	58	0.340123	0.340123
58	59	0.929715	0.929715
59	60	1	1
60	61	0.105212	0.105212
61	62	0.0175871	0.0175871
62	63	0.00192781	0.00192781
63	64	0.00203491	0.00203491
64	65	0.00149941	0.00149941
65	66	0.000107101	0.000107101
66	67	0.000507192	0.000507192
67	68	0.0506177	0.0506177
68	69	0.0505163	0.0505163
69	70	0.819266	0.819266
70	71	0.841759	0.841759
71	72	0.840451	0.840451
72	73	0	0
73	74	0	0
74	75	0	0
75	76	0	0
76	77	0.000857287	0.000857287
77	78	0.0011045	0.0011045
78	79	0	0
79	80	0.00517287	0.00517287
80	81	0.00651663	0.00651663
81	82	0.00121726	0.00121726
82	83	0.00152157	0.00152157
83	84	0	0
84	85	0	0
85	86	0.000107101	0.000107101
86	87	0	0
87	88	0	0
88	89	0	0
89	90	0	0
90	91	0	0
91	92	0.000214201	0.000214201
92	93	0.000107101	0.000107101
93	94	0.0412183	0.0412183
94	95	0.267092	0.267092
95	96	0.00296388	0.00296388
96	97	0	0
97	98	0	0
98	99	0.781272	0.781272
99	100	0	0
100	101	0.000124087	0.000124087
101	102	0.000558152	0.000558152
102	103	0	0
103	104	0.182004	0.182004
104	105	0.150114	0.150114
105	106	0.136493	0.136493
106	107	0.139936	0.139936
107	108	0.105917	0.105917
108	109	0	0
109	110	0.0182444	0.0182444
110	111	0.0311736	0.0311736
111	112	0.000107101	0.000107101
112	113	0	0
113	114	0	0
114	115	0	0
115	116	0.000107101	0.000107101
116	117	0	0
117	118	0.00431574	0.00431574
118	119	0.0023436	0.0023436
119	120	0.0489211	0.0489211
120	121	0.0161694	0.0161694
121	122	0.0171315	0.0171315
122	123	0.0171315	0.0171315
123	124	0.0171315	0.0171315
124	125	9.5776e-05	9.5776e-05
125	126	1.13245e-05	1.13245e-05
126	127	0.000107101	0.000107101
127	128	0.000225526	0.000225526
128	129	5.66227e-06	5.66227e-06
129	130	0.000202877	0.000202877
130	131	0	0
131	132	1.13245e-05	1.13245e-05
132	133	0.000107101	0.000107101
133	134	0.0472567	0.0472567
134	135	0	0
135	136	0	0
136	137	0.0472567	0.0472567
137	138	0.000107101	0.000107101
138	139	0	0
139	140	0	0
140	141	0.00343288	0.00343288
141	142	0.00116064	0.00116064
142	143	0.00662927	0.00662927
143	144	0.00662927	0.00662927
144	145	0.00662927	0.00662927
145	146	0.000648266	0.000648266
146	147	0.000377442	0.000377442
147	148	0.0112682	0.0112682
148	149	0.0111781	0.0111781
149	150	0.0111781	0.0111781
150	151	0.011071	0.011071
151	152	9.01138e-05	9.01138e-05
152	153	0.000867647	0.000867647
153	154	0.000507192	0.000507192
154	155	0.000507192	0.000507192
155	156	0.00029299	0.00029299
156	157	0	0
157	158	0	0
158	159	0	0
159	160	0	0
160	161	0.000383104	0.000383104
161	162	0.000481647	0.000481647
162	163	0.00558953	0.00558953
163	164	2.26491e-05	2.26491e-05
164	165	0	0
165	166	0	0
166	167	0.00625157	0.00625157
167	168	0	0
168	169	0	0
169	170	0	0
170	171	0.000304315	0.000304315
171	172	0.000276486	0.000276486
172	173	0.842501	0.842501
173	174	0.843798	0.843798
174	175	0.858262	0.858262
175	176	0.989536	0.989536
176	177	0.962733	0.962733
177	178	0.900936	0.900936
178	179	1.13245e-05	1.13245e-05
179	180	0.0111917	0.0111917
180	181	0.0358944	0.0358944
181	182	0.00142014	0.00142014
182	183	0	0
183	184	0.000591643	0.000591643
184	185	0.000101438	0.000101438
185	186	0	0
186	187	0	0
187	188	0	0
188	189	0.000597305	0.000597305
189	190	0.0267931	0.0267931
190	191	0.0673019	0.0673019
191	192	0.0673019	0.0673019
192	193	0.0673019	0.0673019
193	194	0	0
194	195	0	0
195	196	0	0
196	197	0	0
197	198	0	0
198	199	0	0
199	200	0	0
200	201	0.0389627	0.0389627
201	202	0.00517335	0.00517335
202	203	0.00324603	0.00324603
203	204	0.00492219	0.00492219
204	205	0	0
205	206	0.000214201	0.000214201
206	207	0.068386	0.068386
207	208	0.00433305	0.00433305
208	209	0	0
209	210	0.000101438	0.000101438
210	211	0.000107101	0.000107101
211	212	0	0
212	213	0	0
213	214	0.000225526	0.000225526
214	215	0.00537456	0.00537456
215	216	0.0123207	0.0123207
216	217	0.00018589	0.00018589
217	218	0.00695925	0.00695925
218	219	0.00695925	0.00695925
219	220	5.66227e-06	5.66227e-06
220	221	0	0
221	222	0.00286389	0.00286389
222	223	0.0238174	0.0238174
223	224	0	0
224	225	0.0187713	0.0187713
225	226	0.0171822	0.0171822
226	227	0.0169794	0.0169794
227	228	0.0192898	0.0192898
228	229	0.0217668	0.0217668
229	230	0.000750187	0.000750187
230	231	0	0
231	232	0	0
232	233	0	0
233	234	0.000107101	0.000107101
234	235	0	0
235	236	0	0
236	237	0	0
237	238	0	0
238	239	0	0
239	240	0	0
240	241	0	0
241	242	0.000163241	0.000163241
242	243	0.0543005	0.0543005
243	244	0.0523062	0.0523062
244	245	0	0
245	246	0	0
246	247	0	0
247	248	0.140703	0.140703
248	249	0	0
249	250	0	0
250	251	0	0
251	252	0	0
252	253	0	0

## Sheet: Figure 3d
Figure 3d
	AA number	SSE persistency	Norm. diff. simulated shift (apo50 minus apo30)
0	1	0	0
1	2	0	0
2	3	0	0
3	4	0.0411488	0.0411488
4	5	0.0058474	0.0058474
5	6	0.000239351	0.000239351
6	7	0.000240753	0.000240753
7	8	3.50565e-07	3.50565e-07
8	9	0.000120026	0.000120026
9	10	0.000237598	0.000237598
10	11	0.00218255	0.00218255
11	12	0.00144873	0.00144873
12	13	0.0510469	0.0510469
13	14	0	0
14	15	0	0
15	16	0.051168	0.051168
16	17	0.120364	0.120364
17	18	0.031872	0.031872
18	19	0.519444	0.519444
19	20	0.34324	0.34324
20	21	0.355695	0.355695
21	22	0.0127947	0.0127947
22	23	0.0127947	0.0127947
23	24	0.248856	0.248856
24	25	0.342995	0.342995
25	26	0.344327	0.344327
26	27	0.519685	0.519685
27	28	0.0318646	0.0318646
28	29	0.254829	0.254829
29	30	0.323297	0.323297
30	31	0	0
31	32	0.00237388	0.00237388
32	33	0.00207129	0.00207129
33	34	0.000120377	0.000120377
34	35	0	0
35	36	0	0
36	37	0	0
37	38	0	0
38	39	0	0
39	40	0.000120727	0.000120727
40	41	0.00349092	0.00349092
41	42	0.0695846	0.0695846
42	43	0	0
43	44	0	0
44	45	0	0
45	46	0.0313417	0.0313417
46	47	0	0
47	48	0	0
48	49	0	0
49	50	0.000120377	0.000120377
50	51	0.000620112	0.000620112
51	52	0.000361831	0.000361831
52	53	0.000482909	0.000482909
53	54	0.000482909	0.000482909
54	55	0.00665928	0.00665928
55	56	0.138938	0.138938
56	57	0.143042	0.143042
57	58	0.245407	0.245407
58	59	0.580421	0.580421
59	60	0.0821886	0.0821886
60	61	0.0298172	0.0298172
61	62	0.0044655	0.0044655
62	63	0	0
63	64	0.000241454	0.000241454
64	65	0	0
65	66	0	0
66	67	0.000605389	0.000605389
67	68	0.0604178	0.0604178
68	69	0.0602967	0.0602967
69	70	1	1
70	71	0.974859	0.974859
71	72	0.963995	0.963995
72	73	0	0
73	74	0	0
74	75	0	0
75	76	0	0
76	77	6.66073e-06	6.66073e-06
77	78	0.0010911	0.0010911
78	79	0.000120727	0.000120727
79	80	0.0124104	0.0124104
80	81	0.0196729	0.0196729
81	82	0.00144452	0.00144452
82	83	0.000719105	0.000719105
83	84	0	0
84	85	0	0
85	86	0.00084509	0.00084509
86	87	0.000120727	0.000120727
87	88	0	0
88	89	0	0
89	90	0	0
90	91	0	0
91	92	0	0
92	93	0.000120727	0.000120727
93	94	0.0154753	0.0154753
94	95	0.257248	0.257248
95	96	0.00424088	0.00424088
96	97	0	0
97	98	0	0
98	99	0.424862	0.424862
99	100	0	0
100	101	0.00036113	0.00036113
101	102	0.000360779	0.000360779
102	103	0	0
103	104	0.235932	0.235932
104	105	0.215287	0.215287
105	106	0.187572	0.187572
106	107	0.193355	0.193355
107	108	0.20623	0.20623
108	109	0	0
109	110	0.000474423	0.000474423
110	111	0.0226379	0.0226379
111	112	0	0
112	113	0.000120727	0.000120727
113	114	0	0
114	115	0	0
115	116	0	0
116	117	0.000120727	0.000120727
117	118	0.00506839	0.00506839
118	119	0.00169855	0.00169855
119	120	0.0274985	0.0274985
120	121	0.019156	0.019156
121	122	0.0526652	0.0526652
122	123	0.0526652	0.0526652
123	124	0.052786	0.052786
124	125	7.01129e-07	7.01129e-07
125	126	0.000121428	0.000121428
126	127	0	0
127	128	0.000121428	0.000121428
128	129	0.000120377	0.000120377
129	130	7.01129e-07	7.01129e-07
130	131	0	0
131	132	0.000723662	0.000723662
132	133	0.0156945	0.0156945
133	134	0.0464923	0.0464923
134	135	0	0
135	136	0	0
136	137	0.0464923	0.0464923
137	138	0.0156945	0.0156945
138	139	0	0
139	140	0	0
140	141	0.015332	0.015332
141	142	0.0141174	0.0141174
142	143	0.0362653	0.0362653
143	144	0.0362653	0.0362653
144	145	0.0359031	0.0359031
145	146	0.000241104	0.000241104
146	147	0.0146048	0.0146048
147	148	0.0289731	0.0289731
148	149	0.0289721	0.0289721
149	150	0.0289721	0.0289721
150	151	0.0243844	0.0243844
151	152	0.000119675	0.000119675
152	153	0.000597676	0.000597676
153	154	1.75282e-06	1.75282e-06
154	155	1.75282e-06	1.75282e-06
155	156	0.000363934	0.000363934
156	157	0	0
157	158	0	0
158	159	0	0
159	160	0	0
160	161	0.000842286	0.000842286
161	162	0.0150478	0.0150478
162	163	0.0678767	0.0678767
163	164	0.000240052	0.000240052
164	165	0	0
165	166	0	0
166	167	0.00650743	0.00650743
167	168	0	0
168	169	0	0
169	170	0	0
170	171	0.000602584	0.000602584
171	172	3.85621e-06	3.85621e-06
172	173	0.039406	0.039406
173	174	0.0773136	0.0773136
174	175	0.0822631	0.0822631
175	176	0.04684	0.04684
176	177	0.0370629	0.0370629
177	178	0.0285782	0.0285782
178	179	0.00108584	0.00108584
179	180	0.0822928	0.0822928
180	181	0.0621138	0.0621138
181	182	0.000357274	0.000357274
182	183	0	0
183	184	0.00204921	0.00204921
184	185	0.000482558	0.000482558
185	186	0	0
186	187	0	0
187	188	0.000965817	0.000965817
188	189	0.00132519	0.00132519
189	190	0.0619187	0.0619187
190	191	0.158061	0.158061
191	192	0.158061	0.158061
192	193	0.158061	0.158061
193	194	0	0
194	195	0	0
195	196	0	0
196	197	0	0
197	198	0.000241454	0.000241454
198	199	0	0
199	200	0	0
200	201	0.0031124	0.0031124
201	202	0.0119341	0.0119341
202	203	0.0137517	0.0137517
203	204	0.0978583	0.0978583
204	205	0	0
205	206	0.000482909	0.000482909
206	207	0.0550426	0.0550426
207	208	0.00625433	0.00625433
208	209	0.000482909	0.000482909
209	210	0.000241104	0.000241104
210	211	0.000241454	0.000241454
211	212	0	0
212	213	0	0
213	214	0.000120026	0.000120026
214	215	0.00761261	0.00761261
215	216	0.0553726	0.0553726
216	217	0.00120552	0.00120552
217	218	0.00161573	0.00161573
218	219	0.00161573	0.00161573
219	220	0.000241104	0.000241104
220	221	0	0
221	222	0.000719455	0.000719455
222	223	0.0587717	0.0587717
223	224	0.0762996	0.0762996
224	225	0.492496	0.492496
225	226	0.401234	0.401234
226	227	0.39713	0.39713
227	228	0.406778	0.406778
228	229	0.0336603	0.0336603
229	230	0.00168352	0.00168352
230	231	0	0
231	232	0	0
232	233	0	0
233	234	0.000362182	0.000362182
234	235	0.000120727	0.000120727
235	236	0	0
236	237	0	0
237	238	0	0
238	239	0	0
239	240	0	0
240	241	0.000120727	0.000120727
241	242	0.00108339	0.00108339
242	243	0.0159799	0.0159799
243	244	0.0285038	0.0285038
244	245	0	0
245	246	0	0
246	247	0	0
247	248	0.0411488	0.0411488
248	249	0	0
249	250	0	0
250	251	0	0
251	252	0	0
252	253	0	0

## Sheet: Figure 3e
	node1	node2	30	30H	50	30H-30	50-30
0	MET1:C	MET1:C	57.34	56.7912	57.3808	-0.5488	0.0408
1	MET1:C	LEU2:C	28.2143	24.565	27.9074	-3.6493	-0.3069
2	MET1:C	ALA3:C	3.7717	4.0072	3.8877	0.2355	0.116
3	MET1:C	LYS4:C	0.4005	0.2086	0.3519	-0.1919	-0.0486
4	MET1:C	ARG191:C	0.0003	0.0002	0.0004	-0.0001	0.0001
5	MET1:C	ASP219:C	0.0013	0.0004	0.0006	-0.0009	-0.0007
6	MET1:C	LYS242:C	0.0045	0.021	0.0155	0.0165	0.011
7	MET1:C	GLY245:C	0.0002	0	0.0036	-0.0002	0.0034
8	MET1:C	VAL246:C	0.0008	0	0.0093	-0.0008	0.0085
9	MET1:C	ASN247:C	8.2252	8.1603	8.3164	-0.0649	0.0912
10	MET1:C	VAL248:C	0.0034	0.0048	0.0053	0.0014	0.0019
11	MET1:C	ARG249:C	0.0006	0	0	-0.0006	-0.0006
12	MET1:C	SER115:D	0.0001	0	0.0001	-0.0001	0
13	MET1:C	ARG116:D	0.013	0.0024	0.0057	-0.0106	-0.0073
14	MET1:C	ARG117:D	0.0002	0	0.0001	-0.0002	-0.0001
15	MET1:C	HIS120:D	0.0003	0	0.0004	-0.0003	0.0001
16	MET1:C	TRP123:D	1.8923	2.1708	2.0134	0.2785	0.1211
17	MET1:C	ASN124:D	16.4266	17.8544	16.7704	1.4278	0.3438
18	MET1:C	GLU125:D	8.4842	7.7506	10.6445	-0.7336	2.1603
19	MET1:C	TYR136:D	2.7477	3.1857	2.8291	0.438	0.0814
20	MET1:C	THR156:D	0.004	0.0017	0.002	-0.0023	-0.002
21	MET1:C	GLU157:D	12.7732	15.8839	12.1045	3.1107	-0.6687
22	MET1:C	TYR158:D	1.2822	4.846	1.3503	3.5638	0.0681
23	MET1:C	ASP159:D	0.8433	3.9535	1.1471	3.1102	0.3038
24	MET1:C	GLY160:D	0.3213	0.1106	0.1099	-0.2107	-0.2114
25	MET1:C	GLU161:D	0.0243	0.0163	0.0043	-0.008	-0.02
26	LEU2:C	MET1:C	28.2143	24.565	27.9074	-3.6493	-0.3069
27	LEU2:C	LEU2:C	59.4592	60.5686	59.8002	1.1094	0.341
28	LEU2:C	ALA3:C	22.8551	24.3515	23.3009	1.4964	0.4458
29	LEU2:C	LYS4:C	4.0394	4.4861	3.987	0.4467	-0.0524
30	LEU2:C	ARG5:C	0.0228	0.0012	0.0034	-0.0216	-0.0194
31	LEU2:C	GLU167:C	0.0012	0.0001	0.0001	-0.0011	-0.0011
32	LEU2:C	ARG191:C	0.0007	0	0	-0.0007	-0.0007
33	LEU2:C	PRO197:C	0.0264	0.0075	0.0151	-0.0189	-0.0113
34	LEU2:C	ASP219:C	0.0826	0.0594	0.0467	-0.0232	-0.0359
35	LEU2:C	ASN247:C	5.7495	6.8698	5.4343	1.1203	-0.3152
36	LEU2:C	VAL248:C	0.0035	0.0005	0.0013	-0.003	-0.0022
37	LEU2:C	ARG116:D	0.0004	0.0025	0.002	0.0021	0.0016
38	LEU2:C	ARG117:D	0.0951	0.1439	0.1282	0.0488	0.0331
39	LEU2:C	PRO119:D	0.0019	0.0023	0.0018	0.0004	-0.0001
40	LEU2:C	HIS120:D	5.0708	4.8174	5.0776	-0.2534	0.0068
41	LEU2:C	MET121:D	5.144	5.532	5.217	0.388	0.073
42	LEU2:C	GLY122:D	3.7964	4.4366	3.9508	0.6402	0.1544
43	LEU2:C	TRP123:D	11.2668	12.0162	11.4584	0.7494	0.1916
44	LEU2:C	ASN124:D	18.2302	17.373	17.9165	-0.8572	-0.3137
45	LEU2:C	GLU125:D	0.0353	0.0243	0.0434	-0.011	0.0081
46	LEU2:C	TYR136:D	0.4231	0.3708	0.3503	-0.0523	-0.0728
47	LEU2:C	PHE139:D	0.0003	0	0.0002	-0.0003	-0.0001
48	LEU2:C	GLU157:D	0.5028	0.6792	0.4645	0.1764	-0.0383
49	LEU2:C	TYR158:D	4.9318	7.2883	5.1782	2.3565	0.2464
50	LEU2:C	ASP159:D	0.0188	0.1747	0.065	0.1559	0.0462
51	ALA3:C	MET1:C	3.7717	4.0072	3.8877	0.2355	0.116
52	ALA3:C	LEU2:C	22.8551	24.3515	23.3009	1.4964	0.4458
53	ALA3:C	ALA3:C	25	25	25	0	0
54	ALA3:C	LYS4:C	24.5902	24.9396	24.6475	0.3494	0.0573
55	ALA3:C	ARG5:C	6.4323	4.765	5.1749	-1.6673	-1.2574
56	ALA3:C	ASP45:C	0.0001	0.0001	0	0	-0.0001
57	ALA3:C	ASP219:C	1.5316	1.3675	1.371	-0.1641	-0.1606
58	ALA3:C	ASN247:C	12.3916	13.4482	11.6688	1.0566	-0.7228
59	ALA3:C	VAL248:C	4.3249	4.7994	4.5121	0.4745	0.1872
60	ALA3:C	ARG249:C	4.7876	4.6618	4.8622	-0.1258	0.0746
61	ALA3:C	TRP123:D	10.9807	11.6579	11.5609	0.6772	0.5802
62	ALA3:C	ASN124:D	1.1391	1.3014	1.1338	0.1623	-0.0053
63	ALA3:C	TYR136:D	6.8271	6.3313	6.4763	-0.4958	-0.3508
64	LYS4:C	MET1:C	0.4005	0.2086	0.3519	-0.1919	-0.0486
65	LYS4:C	LEU2:C	4.0394	4.4861	3.987	0.4467	-0.0524
66	LYS4:C	ALA3:C	24.5902	24.9396	24.6475	0.3494	0.0573
67	LYS4:C	LYS4:C	65.1466	65.127	65.0978	-0.0196	-0.0488
68	LYS4:C	ARG5:C	22.1443	21.7684	22.1506	-0.3759	0.0063
69	LYS4:C	ILE6:C	3.1311	3.3542	3.113	0.2231	-0.0181
70	LYS4:C	ASP45:C	2.2404	2.5514	2.4673	0.311	0.2269
71	LYS4:C	ARG191:C	0.3602	0.1706	0.4699	-0.1896	0.1097
72	LYS4:C	PHE214:C	17.331	15.8852	15.5548	-1.4458	-1.7762
73	LYS4:C	LEU215:C	0.0017	0.0013	0.0016	-0.0004	-0.0001
74	LYS4:C	GLY217:C	0.4801	0.3841	0.4859	-0.096	0.0058
75	LYS4:C	ALA218:C	4.1531	3.5289	4.4936	-0.6242	0.3405
76	LYS4:C	ASP219:C	23.7585	26.0836	24.1664	2.3251	0.4079
77	LYS4:C	ALA220:C	0.7452	0.9947	0.9753	0.2495	0.2301
78	LYS4:C	LYS238:C	0.0005	0.0013	0.0001	0.0008	-0.0004
79	LYS4:C	LEU241:C	0.0011	0.0011	0.0002	0	-0.0009
80	LYS4:C	VAL246:C	2.5953	2.6659	2.5801	0.0706	-0.0152
81	LYS4:C	ASN247:C	15.0117	14.4763	14.9272	-0.5354	-0.0845
82	LYS4:C	VAL248:C	10.0373	7.9118	9.0849	-2.1255	-0.9524
83	LYS4:C	ARG249:C	3.1626	2.6556	3.3076	-0.507	0.145
84	LYS4:C	TRP123:D	0.005	0.0175	0.0173	0.0125	0.0123
85	ARG5:C	LEU2:C	0.0228	0.0012	0.0034	-0.0216	-0.0194
86	ARG5:C	ALA3:C	6.4323	4.765	5.1749	-1.6673	-1.2574
87	ARG5:C	LYS4:C	22.1443	21.7684	22.1506	-0.3759	0.0063
88	ARG5:C	ARG5:C	88.7284	88.4216	88.329	-0.3068	-0.3994
89	ARG5:C	ILE6:C	27.1521	27.0535	27.014	-0.0986	-0.1381
90	ARG5:C	ILE7:C	15.4142	18.005	16.3855	2.5908	0.9713
91	ARG5:C	ASP45:C	14.6916	15.5792	15.7804	0.8876	1.0888
92	ARG5:C	GLU46:C	15.6834	14.7307	15.1618	-0.9527	-0.5216
93	ARG5:C	LYS99:C	1.5077	1.8397	1.946	0.332	0.4383
94	ARG5:C	GLU167:C	11.781	12.2721	12.1238	0.4911	0.3428
95	ARG5:C	PRO197:C	2.221	1.6061	1.8976	-0.6149	-0.3234
96	ARG5:C	ILE198:C	0.0076	0.0012	0.0081	-0.0064	0.0005
97	ARG5:C	ILE199:C	3.3914	4.1514	4.4563	0.76	1.0649
98	ARG5:C	PHE210:C	0.0014	0.0002	0.0019	-0.0012	0.0005
99	ARG5:C	PHE214:C	5.0052	4.3205	4.5415	-0.6847	-0.4637
100	ARG5:C	ASP219:C	10.3613	8.5854	9.2378	-1.7759	-1.1235
101	ARG5:C	ALA220:C	20.5848	19.6701	20.1	-0.9147	-0.4848
102	ARG5:C	ALA221:C	7.2338	6.8963	7.0244	-0.3375	-0.2094
103	ARG5:C	LEU222:C	0.0001	0	0.0005	-0.0001	0.0004
104	ARG5:C	ASN247:C	0.0002	0	0.0001	-0.0002	-0.0001
105	ARG5:C	VAL248:C	0.0016	0	0.001	-0.0016	-0.0006
106	ARG5:C	ARG249:C	0.0058	0.0008	0.0063	-0.005	0.0005
107	ARG5:C	MET121:D	0.436	0.0212	0.0858	-0.4148	-0.3502
108	ARG5:C	GLY122:D	0.1301	0.0198	0.0559	-0.1103	-0.0742
109	ARG5:C	TRP123:D	4.1456	3.5737	3.8707	-0.5719	-0.2749
110	ARG5:C	TYR138:D	0.137	0.0017	0.006	-0.1353	-0.131
111	ILE6:C	LYS4:C	3.1311	3.3542	3.113	0.2231	-0.0181
112	ILE6:C	ARG5:C	27.1521	27.0535	27.014	-0.0986	-0.1381
113	ILE6:C	ILE6:C	61.8148	61.83	61.782	0.0152	-0.0328
114	ILE6:C	ILE7:C	29.3181	29.1225	29.2496	-0.1956	-0.0685
115	ILE6:C	ALA8:C	2.004	2.0032	2.0049	-0.0008	0.0009
116	ILE6:C	GLY43:C	0.3463	0.3178	0.323	-0.0285	-0.0233
117	ILE6:C	ILE44:C	10.6501	11.0776	10.7704	0.4275	0.1203
118	ILE6:C	ASP45:C	23.8308	25.8476	24.5925	2.0168	0.7617
119	ILE6:C	GLU46:C	3.9773	5.2932	4.5927	1.3159	0.6154
120	ILE6:C	TYR182:C	0.0003	0	0.0004	-0.0003	0.0001
121	ILE6:C	PHE210:C	2.8018	2.7932	2.3867	-0.0086	-0.4151
122	ILE6:C	PHE214:C	2.5251	2.5469	2.4982	0.0218	-0.0269
123	ILE6:C	ALA220:C	0.0092	0.0035	0.0115	-0.0057	0.0023
124	ILE6:C	ALA221:C	8.4045	5.9976	7.5037	-2.4069	-0.9008
125	ILE6:C	LEU222:C	0.0033	0.0001	0.0071	-0.0032	0.0038
126	ILE6:C	ALA223:C	0.0127	0.0001	0.0366	-0.0126	0.0239
127	ILE6:C	PHE227:C	2.7696	3.0512	3.3563	0.2816	0.5867
128	ILE6:C	ILE232:C	0.0001	0	0.0001	-0.0001	0
129	ILE6:C	VAL234:C	1.5973	1.9663	1.9857	0.369	0.3884
130	ILE6:C	LEU237:C	4.9221	4.7756	4.4667	-0.1465	-0.4554
131	ILE6:C	LYS238:C	5.5133	4.8015	4.8791	-0.7118	-0.6342
132	ILE6:C	LEU241:C	1.6682	1.6732	1.5191	0.005	-0.1491
133	ILE6:C	VAL248:C	0.4412	0.3673	0.4441	-0.0739	0.0029
134	ILE7:C	ARG5:C	15.4142	18.005	16.3855	2.5908	0.9713
135	ILE7:C	ILE6:C	29.3181	29.1225	29.2496	-0.1956	-0.0685
136	ILE7:C	ILE7:C	60.1276	60.1392	60.1334	0.0116	0.0058
137	ILE7:C	ALA8:C	24.7184	24.4573	24.6515	-0.2611	-0.0669
138	ILE7:C	CYS9:C	2.2569	2.0772	2.2739	-0.1797	0.017
139	ILE7:C	ILE44:C	4.6112	4.4748	4.6116	-0.1364	0.0004
140	ILE7:C	ASP45:C	0.5466	0.3481	0.3715	-0.1985	-0.1751
141	ILE7:C	GLU46:C	24.2636	26.9593	25.0703	2.6957	0.8067
142	ILE7:C	LEU47:C	2.5865	3.0858	2.4735	0.4993	-0.113
143	ILE7:C	VAL48:C	3.1195	3.2589	3.3051	0.1394	0.1856
144	ILE7:C	GLU167:C	0.0328	0.0172	0.0128	-0.0156	-0.02
145	ILE7:C	ILE199:C	3.8769	3.741	3.7117	-0.1359	-0.1652
146	ILE7:C	PHE210:C	0.0015	0.0001	0.0023	-0.0014	0.0008
147	ILE7:C	ALA220:C	2.4807	2.6285	2.5361	0.1478	0.0554
148	ILE7:C	ALA221:C	13.8701	14.9435	14.1715	1.0734	0.3014
149	ILE7:C	LEU222:C	21.2117	20.534	21.7165	-0.6777	0.5048
150	ILE7:C	ALA223:C	7.1585	7.0012	7.2611	-0.1573	0.1026
151	ILE7:C	ALA224:C	0.0055	0.0058	0.0119	0.0003	0.0064
152	ILE7:C	PHE227:C	3.3371	3.5851	3.4422	0.248	0.1051
153	ALA8:C	ILE6:C	2.004	2.0032	2.0049	-0.0008	0.0009
154	ALA8:C	ILE7:C	24.7184	24.4573	24.6515	-0.2611	-0.0669
155	ALA8:C	ALA8:C	25	25	25	0	0
156	ALA8:C	CYS9:C	20.2226	19.9451	19.9656	-0.2775	-0.257
157	ALA8:C	LEU10:C	5.8505	4.01	4.2046	-1.8405	-1.6459
158	ALA8:C	TYR39:C	6.1488	6.3086	6.2266	0.1598	0.0778
159	ALA8:C	ILE44:C	9.0621	8.5016	8.8639	-0.5605	-0.1982
160	ALA8:C	GLU46:C	6.7612	6.7035	6.5576	-0.0577	-0.2036
161	ALA8:C	LEU47:C	10.5256	11.9751	10.942	1.4495	0.4164
162	ALA8:C	VAL48:C	10.18	10.6243	10.3106	0.4443	0.1306
163	ALA8:C	PHE49:C	0.0007	0.001	0.0009	0.0003	0.0002
164	ALA8:C	ALA221:C	0.0074	0.0169	0.009	0.0095	0.0016
165	ALA8:C	LEU222:C	2.3585	3.7708	2.2384	1.4123	-0.1201
166	ALA8:C	ALA223:C	8.3006	7.9116	7.7264	-0.389	-0.5742
167	ALA8:C	ALA224:C	0.0403	0.1071	0.135	0.0668	0.0947
168	ALA8:C	PHE227:C	5.4531	5.4806	5.0072	0.0275	-0.4459
169	ALA8:C	HIS228:C	0.0003	0.0001	0.0395	-0.0002	0.0392
170	CYS9:C	ILE7:C	2.2569	2.0772	2.2739	-0.1797	0.017
171	CYS9:C	ALA8:C	20.2226	19.9451	19.9656	-0.2775	-0.257
172	CYS9:C	CYS9:C	36	35.9988	35.999	-0.0012	-0.001
173	CYS9:C	LEU10:C	29.4892	27.8099	28.525	-1.6793	-0.9642
174	CYS9:C	ASP11:C	3.6435	4.4027	4.4372	0.7592	0.7937
175	CYS9:C	VAL17:C	0.0001	0	0.0006	-0.0001	0.0005
176	CYS9:C	LYS19:C	0.0074	0.0325	0.0024	0.0251	-0.005
177	CYS9:C	THR21:C	0.0001	0	0.0084	-0.0001	0.0083
178	CYS9:C	TYR39:C	0.3871	1.4624	1.2638	1.0753	0.8767
179	CYS9:C	LEU47:C	0.0243	0.1557	0.2447	0.1314	0.2204
180	CYS9:C	VAL48:C	18.4637	18.4077	18.9773	-0.056	0.5136
181	CYS9:C	PHE49:C	0.0481	0.0376	0.1625	-0.0105	0.1144
182	CYS9:C	LEU50:C	3.1171	2.9558	3.3858	-0.1613	0.2687
183	CYS9:C	LEU169:C	0.0002	0	0.0001	-0.0002	-0.0001
184	CYS9:C	SER201:C	0.0001	0.0001	0.0001	0	0
185	CYS9:C	LEU222:C	8.6849	6.9024	7.5009	-1.7825	-1.184
186	CYS9:C	ALA223:C	9.0041	7.6872	7.8757	-1.3169	-1.1284
187	CYS9:C	ALA224:C	10.0642	9.3303	9.1547	-0.7339	-0.9095
188	CYS9:C	SER225:C	0.0078	0.0001	0.1981	-0.0077	0.1903
189	CYS9:C	PHE227:C	0.0334	0.0307	0.0224	-0.0027	-0.011
190	CYS9:C	HIS228:C	1.5119	0.6473	0.5453	-0.8646	-0.9666
191	LEU10:C	ALA8:C	5.8505	4.01	4.2046	-1.8405	-1.6459
192	LEU10:C	CYS9:C	29.4892	27.8099	28.525	-1.6793	-0.9642
193	LEU10:C	LEU10:C	59.777	60.0026	59.8242	0.2256	0.0472
194	LEU10:C	ASP11:C	25.9663	25.2302	26.5838	-0.7361	0.6175
195	LEU10:C	VAL12:C	7.5544	7.0881	7.0918	-0.4663	-0.4626
196	LEU10:C	VAL17:C	8.8606	1.2829	5.8165	-7.5777	-3.0441
197	LEU10:C	VAL18:C	0.0011	0.0001	0.0132	-0.001	0.0121
198	LEU10:C	SER29:C	0.0002	0.0001	0.0016	-0.0001	0.0014
199	LEU10:C	ASP31:C	0.0014	0.0012	0.0011	-0.0002	-0.0003
200	LEU10:C	PRO32:C	1.6106	4.1407	2.4763	2.5301	0.8657
201	LEU10:C	LEU35:C	5.045	6.618	4.7819	1.573	-0.2631
202	LEU10:C	GLY36:C	1.2956	2.2345	1.294	0.9389	-0.0016
203	LEU10:C	TYR39:C	6.6187	6.7786	6.943	0.1599	0.3243
204	LEU10:C	LEU47:C	4.6109	4.1596	4.6613	-0.4513	0.0504
205	LEU10:C	VAL48:C	13.7639	13.4669	12.6197	-0.297	-1.1442
206	LEU10:C	PHE49:C	25.0236	24.0986	21.7461	-0.925	-3.2775
207	LEU10:C	LEU50:C	10.1677	10.3364	10.0063	0.1687	-0.1614
208	LEU10:C	ASP51:C	0.0788	0.0075	0.0269	-0.0713	-0.0519
209	LEU10:C	ILE52:C	0.0002	0	0.0051	-0.0002	0.0049
210	LEU10:C	ALA224:C	0.0362	0.0031	0.0195	-0.0331	-0.0167
211	LEU10:C	HIS228:C	1.1841	0.4565	0.7321	-0.7276	-0.452
212	ASP11:C	CYS9:C	3.6435	4.4027	4.4372	0.7592	0.7937
213	ASP11:C	LEU10:C	25.9663	25.2302	26.5838	-0.7361	0.6175
214	ASP11:C	ASP11:C	60.683	63.7384	61.5288	3.0554	0.8458
215	ASP11:C	VAL12:C	24.9911	25.993	25.0898	1.0019	0.0987
216	ASP11:C	LYS13:C	2.3586	2.0559	2.3314	-0.3027	-0.0272
217	ASP11:C	ARG16:C	2.8646	1.9843	2.6324	-0.8803	-0.2322
218	ASP11:C	VAL17:C	12.269	7.6445	10.4814	-4.6245	-1.7876
219	ASP11:C	VAL18:C	18.9412	1.851	14.5389	-17.0902	-4.4023
220	ASP11:C	LYS19:C	1.1098	11.7371	0.3793	10.6273	-0.7305
221	ASP11:C	GLY20:C	0.1941	0.2342	1.2068	0.0401	1.0127
222	ASP11:C	THR21:C	0.7465	0.0198	3.2338	-0.7267	2.4873
223	ASP11:C	ASN22:C	0.019	0.0108	0.7718	-0.0082	0.7528
224	ASP11:C	PHE23:C	1.1354	0.0957	0.3407	-1.0397	-0.7947
225	ASP11:C	ASN25:C	0.0009	0	0.0001	-0.0009	-0.0008
226	ASP11:C	LEU26:C	0.1161	0.0037	0.0437	-0.1124	-0.0724
227	ASP11:C	VAL48:C	0.0085	0.1686	0.0253	0.1601	0.0168
228	ASP11:C	LEU50:C	11.6558	13.6137	10.3326	1.9579	-1.3232
229	ASP11:C	ASP51:C	0.0007	0.0001	0.0002	-0.0006	-0.0005
230	ASP11:C	ILE52:C	8.2281	7.813	8.0069	-0.4151	-0.2212
231	ASP11:C	ALA224:C	0.052	0.0338	0.2783	-0.0182	0.2263
232	ASP11:C	SER225:C	0.0002	0	0.0238	-0.0002	0.0236
233	ASP11:C	HIS228:C	0.1271	0.608	0.1654	0.4809	0.0383
234	VAL12:C	LEU10:C	7.5544	7.0881	7.0918	-0.4663	-0.4626
235	VAL12:C	ASP11:C	24.9911	25.993	25.0898	1.0019	0.0987
236	VAL12:C	VAL12:C	49	49	49	0	0
237	VAL12:C	LYS13:C	24.6735	24.56	24.8601	-0.1135	0.1866
238	VAL12:C	ASP14:C	2.5489	2.8668	2.7269	0.3179	0.178
239	VAL12:C	GLY15:C	2.8536	5.712	3.8807	2.8584	1.0271
240	VAL12:C	ARG16:C	12.1747	13.8343	12.8866	1.6596	0.7119
241	VAL12:C	VAL17:C	5.6821	4.249	5.6631	-1.4331	-0.019
242	VAL12:C	VAL18:C	2.5779	0.389	2.7458	-2.1889	0.1679
243	VAL12:C	PRO32:C	2.3474	3.8841	1.5828	1.5367	-0.7646
244	VAL12:C	PHE49:C	4.379	2.1134	5.8345	-2.2656	1.4555
245	VAL12:C	LEU50:C	13.8493	13.585	14.8663	-0.2643	1.017
246	VAL12:C	ASP51:C	17.8922	12.0142	15.9327	-5.878	-1.9595
247	VAL12:C	ILE52:C	13.9848	15.1546	13.7701	1.1698	-0.2147
248	VAL12:C	THR53:C	2.8361	2.0109	2.5533	-0.8252	-0.2828
249	VAL12:C	THR61:C	0.0004	0.0065	0.0035	0.0061	0.0031
250	VAL12:C	MET62:C	0.1163	2.7539	3.0896	2.6376	2.9733
251	VAL12:C	LEU65:C	5.3973	2.8301	2.0285	-2.5672	-3.3688
252	LYS13:C	ASP11:C	2.3586	2.0559	2.3314	-0.3027	-0.0272
253	LYS13:C	VAL12:C	24.6735	24.56	24.8601	-0.1135	0.1866
254	LYS13:C	LYS13:C	66.9544	67.5302	67.1138	0.5758	0.1594
255	LYS13:C	ASP14:C	43.3232	40.7706	42.4654	-2.5526	-0.8578
256	LYS13:C	GLY15:C	8.0245	8.4686	8.1534	0.4441	0.1289
257	LYS13:C	ARG16:C	17.9892	19.1733	20.3627	1.1841	2.3735
258	LYS13:C	VAL17:C	1.7672	1.3193	1.5515	-0.4479	-0.2157
259	LYS13:C	VAL18:C	8.18	7.3842	7.923	-0.7958	-0.257
260	LYS13:C	ASN22:C	0.0003	0.0458	0.0018	0.0455	0.0015
261	LYS13:C	PHE23:C	0.0659	3.6186	0.1435	3.5527	0.0776
262	LYS13:C	ASN25:C	0.0067	0	0.0624	-0.0067	0.0557
263	LYS13:C	LEU26:C	1.4826	0.6202	2.9195	-0.8624	1.4369
264	LYS13:C	ASP28:C	0.0003	0.5258	2.5247	0.5255	2.5244
265	LYS13:C	LEU50:C	0.0012	0.0208	0.0108	0.0196	0.0096
266	LYS13:C	ASP51:C	0.5044	0.4212	0.6034	-0.0832	0.099
267	LYS13:C	ILE52:C	9.5215	12.0278	8.5696	2.5063	-0.9519
268	LYS13:C	THR53:C	8.3823	9.5437	10.4706	1.1614	2.0883
269	LYS13:C	ALA54:C	0.1809	0.4334	0.0033	0.2525	-0.1776
270	LYS13:C	SER55:C	0.0004	0.0244	0.0007	0.024	0.0003
271	LYS13:C	GLU57:C	0.0001	0.4276	0.2649	0.4275	0.2648
272	LYS13:C	THR61:C	0.0019	0.0244	0.0011	0.0225	-0.0008
273	ASP14:C	VAL12:C	2.5489	2.8668	2.7269	0.3179	0.178
274	ASP14:C	LYS13:C	43.3232	40.7706	42.4654	-2.5526	-0.8578
275	ASP14:C	ASP14:C	61.7606	61.8682	61.8418	0.1076	0.0812
276	ASP14:C	GLY15:C	15.8526	16.0142	15.9381	0.1616	0.0855
277	ASP14:C	ARG16:C	10.4482	12.2261	13.0361	1.7779	2.5879
278	ASP14:C	ASN25:C	0.0001	0	0.0001	-0.0001	0
279	ASP14:C	LEU26:C	0.0002	0.0001	0.0124	-0.0001	0.0122
280	ASP14:C	ASP51:C	0.1264	0.4492	0.2308	0.3228	0.1044
281	ASP14:C	ILE52:C	0.0072	0.1479	0.0003	0.1407	-0.0069
282	ASP14:C	THR53:C	5.0843	6.6109	5.946	1.5266	0.8617
283	ASP14:C	ALA54:C	0.0941	0.0605	0.0025	-0.0336	-0.0916
284	ASP14:C	SER55:C	0.0109	0.0885	0.0729	0.0776	0.062
285	ASP14:C	VAL56:C	0.0016	0	0.0016	-0.0016	0
286	ASP14:C	GLU57:C	0.0117	0.5226	0.3294	0.5109	0.3177
287	ASP14:C	THR61:C	0.2989	10.9783	4.7614	10.6794	4.4625
288	ASP14:C	GLU64:C	0.0307	0.0012	0.0001	-0.0295	-0.0306
289	ASP14:C	LEU65:C	0.0001	0.0379	0.0089	0.0378	0.0088
290	ASP14:C	LYS68:C	0.0036	0	0	-0.0036	-0.0036
291	GLY15:C	VAL12:C	2.8536	5.712	3.8807	2.8584	1.0271
292	GLY15:C	LYS13:C	8.0245	8.4686	8.1534	0.4441	0.1289
293	GLY15:C	ASP14:C	15.8526	16.0142	15.9381	0.1616	0.0855
294	GLY15:C	GLY15:C	16	16	16	0	0
295	GLY15:C	ARG16:C	24.8919	25.5064	25.2877	0.6145	0.3958
296	GLY15:C	VAL17:C	1.8673	1.8015	1.8122	-0.0658	-0.0551
297	GLY15:C	GLY30:C	0.4157	0.2382	0.3056	-0.1775	-0.1101
298	GLY15:C	ASP31:C	3.1828	0.9908	0.7488	-2.192	-2.434
299	GLY15:C	PRO32:C	5.6328	5.1401	3.594	-0.4927	-2.0388
300	GLY15:C	ASP51:C	0.0017	0.0101	0.0035	0.0084	0.0018
301	GLY15:C	THR53:C	0.2078	0.1838	0.284	-0.024	0.0762
302	GLY15:C	THR61:C	0.2031	4.9245	4.1836	4.7214	3.9805
303	GLY15:C	MET62:C	0.0026	0.6275	1.0736	0.6249	1.071
304	GLY15:C	GLU64:C	0.0701	0.0034	0.0004	-0.0667	-0.0697
305	GLY15:C	LEU65:C	0.3723	3.7255	4.5609	3.3532	4.1886
306	GLY15:C	LYS68:C	0.469	0.0138	0.0039	-0.4552	-0.4651
307	ARG16:C	ASP11:C	2.8646	1.9843	2.6324	-0.8803	-0.2322
308	ARG16:C	VAL12:C	12.1747	13.8343	12.8866	1.6596	0.7119
309	ARG16:C	LYS13:C	17.9892	19.1733	20.3627	1.1841	2.3735
310	ARG16:C	ASP14:C	10.4482	12.2261	13.0361	1.7779	2.5879
311	ARG16:C	GLY15:C	24.8919	25.5064	25.2877	0.6145	0.3958
312	ARG16:C	ARG16:C	86.0346	87.7236	90.0514	1.689	4.0168
313	ARG16:C	VAL17:C	27.2036	27.2188	26.9312	0.0152	-0.2724
314	ARG16:C	VAL18:C	5.1738	9.0413	6.426	3.8675	1.2522
315	ARG16:C	ASP28:C	20.0935	8.4821	22.747	-11.6114	2.6535
316	ARG16:C	SER29:C	0.3684	0.8551	3.0724	0.4867	2.704
317	ARG16:C	GLY30:C	25.8045	11.7308	11.634	-14.0737	-14.1705
318	ARG16:C	ASP31:C	21.8963	9.1087	11.225	-12.7876	-10.6713
319	ARG16:C	PRO32:C	5.7045	6.4513	6.5481	0.7468	0.8436
320	ARG16:C	GLU34:C	0.0731	0.0075	0.0093	-0.0656	-0.0638
321	ARG16:C	LEU65:C	0.0104	0.0674	0.6327	0.057	0.6223
322	ARG16:C	LYS68:C	0.0155	0.0028	0.0034	-0.0127	-0.0121
323	VAL17:C	CYS9:C	0.0001	0	0.0006	-0.0001	0.0005
324	VAL17:C	LEU10:C	8.8606	1.2829	5.8165	-7.5777	-3.0441
325	VAL17:C	ASP11:C	12.269	7.6445	10.4814	-4.6245	-1.7876
326	VAL17:C	VAL12:C	5.6821	4.249	5.6631	-1.4331	-0.019
327	VAL17:C	LYS13:C	1.7672	1.3193	1.5515	-0.4479	-0.2157
328	VAL17:C	GLY15:C	1.8673	1.8015	1.8122	-0.0658	-0.0551
329	VAL17:C	ARG16:C	27.2036	27.2188	26.9312	0.0152	-0.2724
330	VAL17:C	VAL17:C	49	49	49	0	0
331	VAL17:C	VAL18:C	29.734	27.4025	29.0686	-2.3315	-0.6654
332	VAL17:C	LYS19:C	2.0639	7.4283	4.0065	5.3644	1.9426
333	VAL17:C	ARG27:C	2.2755	2.5324	2.247	0.2569	-0.0285
334	VAL17:C	ASP28:C	7.9896	4.0197	8.2107	-3.9699	0.2211
335	VAL17:C	SER29:C	19.286	16.5704	15.3972	-2.7156	-3.8888
336	VAL17:C	GLY30:C	15.9282	9.4737	7.9827	-6.4545	-7.9455
337	VAL17:C	ASP31:C	4.2352	1.3732	2.0904	-2.862	-2.1448
338	VAL17:C	PRO32:C	8.9105	6.7034	7.7465	-2.2071	-1.164
339	VAL17:C	LEU35:C	4.7277	2.8595	3.6104	-1.8682	-1.1173
340	VAL17:C	TYR39:C	0.0003	0	0.0007	-0.0003	0.0004
341	VAL17:C	PHE49:C	0.2848	0.0134	0.8378	-0.2714	0.553
342	VAL17:C	LEU65:C	0.0016	0	0.2139	-0.0016	0.2123
343	VAL17:C	HIS228:C	2.2997	0.9304	0.7751	-1.3693	-1.5246
344	VAL18:C	LEU10:C	0.0011	0.0001	0.0132	-0.001	0.0121
345	VAL18:C	ASP11:C	18.9412	1.851	14.5389	-17.0902	-4.4023
346	VAL18:C	VAL12:C	2.5779	0.389	2.7458	-2.1889	0.1679
347	VAL18:C	LYS13:C	8.18	7.3842	7.923	-0.7958	-0.257
348	VAL18:C	ARG16:C	5.1738	9.0413	6.426	3.8675	1.2522
349	VAL18:C	VAL17:C	29.734	27.4025	29.0686	-2.3315	-0.6654
350	VAL18:C	VAL18:C	48.9994	49	48.9988	0.0006	-0.0006
351	VAL18:C	LYS19:C	25.0515	30.2545	26.167	5.203	1.1155
352	VAL18:C	GLY20:C	2.08	3.3813	4.8387	1.3013	2.7587
353	VAL18:C	THR21:C	0.2228	0.0006	0.3072	-0.2222	0.0844
354	VAL18:C	ASN22:C	0.0004	0	0.001	-0.0004	0.0006
355	VAL18:C	PHE23:C	0.0108	0.1998	0.0067	0.189	-0.0041
356	VAL18:C	ASN25:C	0.0021	1.1464	0.7202	1.1443	0.7181
357	VAL18:C	LEU26:C	10.3801	16.4597	9.7515	6.0796	-0.6286
358	VAL18:C	ARG27:C	13.0227	17.0916	12.5329	4.0689	-0.4898
359	VAL18:C	ASP28:C	4.5483	2.9657	5.2915	-1.5826	0.7432
360	VAL18:C	SER29:C	7.0857	3.017	6.2313	-4.0687	-0.8544
361	VAL18:C	GLY30:C	0.0016	0.0008	0.0016	-0.0008	0
362	VAL18:C	ILE52:C	1.7795	0.5298	1.7452	-1.2497	-0.0343
363	VAL18:C	SER225:C	0.0007	0	0.0045	-0.0007	0.0038
364	VAL18:C	HIS228:C	2.9322	0.0631	0.849	-2.8691	-2.0832
365	VAL18:C	PHE229:C	0.0001	0	0.0104	-0.0001	0.0103
366	LYS19:C	CYS9:C	0.0074	0.0325	0.0024	0.0251	-0.005
367	LYS19:C	ASP11:C	1.1098	11.7371	0.3793	10.6273	-0.7305
368	LYS19:C	VAL17:C	2.0639	7.4283	4.0065	5.3644	1.9426
369	LYS19:C	VAL18:C	25.0515	30.2545	26.167	5.203	1.1155
370	LYS19:C	LYS19:C	65.1874	68.5288	65.0824	3.3414	-0.105
371	LYS19:C	GLY20:C	18.7215	18.3147	17.889	-0.4068	-0.8325
372	LYS19:C	THR21:C	2.2393	2.3048	4.0177	0.0655	1.7784
373	LYS19:C	ASN22:C	0.0037	0.001	0.0125	-0.0027	0.0088
374	LYS19:C	PHE23:C	0.0033	0.1575	0.0004	0.1542	-0.0029
375	LYS19:C	GLU24:C	0.6717	0.2513	2.1844	-0.4204	1.5127
376	LYS19:C	ASN25:C	2.7298	2.0895	4.2282	-0.6403	1.4984
377	LYS19:C	LEU26:C	10.398	5.8045	6.2655	-4.5935	-4.1325
378	LYS19:C	ARG27:C	29.5873	10.8664	26.4967	-18.7209	-3.0906
379	LYS19:C	ASP28:C	5.8579	0.2659	6.1053	-5.592	0.2474
380	LYS19:C	SER29:C	13.0103	3.337	12.991	-9.6733	-0.0193
381	LYS19:C	ILE52:C	0.0002	0.1274	0.0004	0.1272	0.0002
382	LYS19:C	ASP176:C	0.0035	0	0	-0.0035	-0.0035
383	LYS19:C	ALA224:C	0.2579	0.1797	0.0118	-0.0782	-0.2461
384	LYS19:C	SER225:C	0.7801	0.2133	0.5846	-0.5668	-0.1955
385	LYS19:C	HIS228:C	15.456	9.9377	8.4767	-5.5183	-6.9793
386	LYS19:C	PHE229:C	8.9206	0.9646	3.6257	-7.956	-5.2949
387	LYS19:C	ARG230:C	0.0213	0.0029	0.0109	-0.0184	-0.0104
388	LYS19:C	GLU231:C	0.0005	0	0.0004	-0.0005	-0.0001
389	GLY20:C	ASP11:C	0.1941	0.2342	1.2068	0.0401	1.0127
390	GLY20:C	VAL18:C	2.08	3.3813	4.8387	1.3013	2.7587
391	GLY20:C	LYS19:C	18.7215	18.3147	17.889	-0.4068	-0.8325
392	GLY20:C	GLY20:C	16	16	16	0	0
393	GLY20:C	THR21:C	21.3306	20.8877	21.4814	-0.4429	0.1508
394	GLY20:C	ASN22:C	2.3792	1.8772	3.0405	-0.502	0.6613
395	GLY20:C	PHE23:C	1.1334	0.3113	0.8007	-0.8221	-0.3327
396	GLY20:C	GLU24:C	6.5344	5.8564	7.2776	-0.678	0.7432
397	GLY20:C	ASN25:C	4.8378	7.6706	5.3064	2.8328	0.4686
398	GLY20:C	LEU26:C	6.4443	6.4013	5.4005	-0.043	-1.0438
399	GLY20:C	ARG27:C	2.1997	2.1725	4.6549	-0.0272	2.4552
400	GLY20:C	ILE52:C	0.0106	0.0269	0.0064	0.0163	-0.0042
401	GLY20:C	GLY177:C	0.0001	0	0.0002	-0.0001	0.0001
402	GLY20:C	THR178:C	0.0002	0	0.0009	-0.0002	0.0007
403	GLY20:C	LYS179:C	0.0001	0	0	-0.0001	-0.0001
404	GLY20:C	ALA224:C	0.0001	0	0.0151	-0.0001	0.015
405	GLY20:C	SER225:C	0.8056	0.0167	1.0957	-0.7889	0.2901
406	GLY20:C	HIS228:C	0.058	0.0501	0.7247	-0.0079	0.6667
407	GLY20:C	PHE229:C	4.7104	0.2243	1.3016	-4.4861	-3.4088
408	THR21:C	CYS9:C	0.0001	0	0.0084	-0.0001	0.0083
409	THR21:C	ASP11:C	0.7465	0.0198	3.2338	-0.7267	2.4873
410	THR21:C	VAL18:C	0.2228	0.0006	0.3072	-0.2222	0.0844
411	THR21:C	LYS19:C	2.2393	2.3048	4.0177	0.0655	1.7784
412	THR21:C	GLY20:C	21.3306	20.8877	21.4814	-0.4429	0.1508
413	THR21:C	THR21:C	49	49	48.9992	0	-0.0008
414	THR21:C	ASN22:C	32.4739	34.0159	31.0256	1.542	-1.4483
415	THR21:C	PHE23:C	6.9958	8.0596	9.303	1.0638	2.3072
416	THR21:C	GLU24:C	16.3063	17.9193	16.5528	1.613	0.2465
417	THR21:C	ASN25:C	2.944	2.3946	1.9889	-0.5494	-0.9551
418	THR21:C	LEU26:C	1.0591	0.4628	2.6172	-0.5963	1.5581
419	THR21:C	ARG27:C	1.0338	0.1546	0.5036	-0.8792	-0.5302
420	THR21:C	ASP28:C	0.0006	0.0026	0	0.002	-0.0006
421	THR21:C	ILE52:C	0.0868	0.0567	0.2529	-0.0301	0.1661
422	THR21:C	SER144:C	0.0001	0.0004	0.0001	0.0003	0
423	THR21:C	LYS146:C	0.0002	0.0012	0	0.001	-0.0002
424	THR21:C	ASP176:C	0.02	0.0073	0.0011	-0.0127	-0.0189
425	THR21:C	GLY177:C	0.3011	0.0001	0.1203	-0.301	-0.1808
426	THR21:C	THR178:C	0.342	0	0.1809	-0.342	-0.1611
427	THR21:C	LYS179:C	0.033	0.007	0.0747	-0.026	0.0417
428	THR21:C	GLY203:C	0.0003	0	0.0016	-0.0003	0.0013
429	THR21:C	ALA204:C	0.0056	0	0.0109	-0.0056	0.0053
430	THR21:C	ALA224:C	0.0478	0	1.3205	-0.0478	1.2727
431	THR21:C	SER225:C	1.391	0.0544	1.6268	-1.3366	0.2358
432	THR21:C	VAL226:C	0.0001	0	0.0016	-0.0001	0.0015
433	THR21:C	HIS228:C	0.1017	0.0004	0.3345	-0.1013	0.2328
434	THR21:C	PHE229:C	2.5564	0.2821	1.4455	-2.2743	-1.1109
435	THR21:C	GLU231:C	0.008	0	0.0033	-0.008	-0.0047
436	ASN22:C	ASP11:C	0.019	0.0108	0.7718	-0.0082	0.7528
437	ASN22:C	LYS13:C	0.0003	0.0458	0.0018	0.0455	0.0015
438	ASN22:C	VAL18:C	0.0004	0	0.001	-0.0004	0.0006
439	ASN22:C	LYS19:C	0.0037	0.001	0.0125	-0.0027	0.0088
440	ASN22:C	GLY20:C	2.3792	1.8772	3.0405	-0.502	0.6613
441	ASN22:C	THR21:C	32.4739	34.0159	31.0256	1.542	-1.4483
442	ASN22:C	ASN22:C	61.6348	61.7264	62.0648	0.0916	0.43
443	ASN22:C	PHE23:C	29.1016	27.3629	29.623	-1.7387	0.5214
444	ASN22:C	GLU24:C	11.2305	11.8033	9.8411	0.5728	-1.3894
445	ASN22:C	ASN25:C	0.8437	0.0016	2.4735	-0.8421	1.6298
446	ASN22:C	LEU26:C	0.051	0.0118	1.8719	-0.0392	1.8209
447	ASN22:C	ARG27:C	0.0047	0.0181	0.0101	0.0134	0.0054
448	ASN22:C	ILE52:C	0.0119	0.0063	0.05	-0.0056	0.0381
449	ASN22:C	TYR143:C	0.003	0	0.0006	-0.003	-0.0024
450	ASN22:C	SER144:C	0.1301	0.0407	0.0703	-0.0894	-0.0598
451	ASN22:C	GLY145:C	0.0068	0	0.0007	-0.0068	-0.0061
452	ASN22:C	LYS146:C	0.2957	0.0896	0.061	-0.2061	-0.2347
453	ASN22:C	ILE173:C	0.0209	0	0.0035	-0.0209	-0.0174
454	ASN22:C	ARG175:C	0.0055	0	0.0007	-0.0055	-0.0048
455	ASN22:C	ASP176:C	1.3888	0.1108	0.1776	-1.278	-1.2112
456	ASN22:C	GLY177:C	2.3436	0.0419	0.6792	-2.3017	-1.6644
457	ASN22:C	THR178:C	1.2713	0.0017	0.5527	-1.2696	-0.7186
458	ASN22:C	LYS179:C	0.1311	0.0521	0.4861	-0.079	0.355
459	ASN22:C	SER180:C	0.0008	0	0.0007	-0.0008	-0.0001
460	ASN22:C	GLY202:C	0.0014	0	0.0232	-0.0014	0.0218
461	ASN22:C	GLY203:C	0.0059	0	0.0433	-0.0059	0.0374
462	ASN22:C	ALA204:C	0.0065	0	0.0291	-0.0065	0.0226
463	ASN22:C	ALA224:C	0.0001	0	0.0111	-0.0001	0.011
464	ASN22:C	SER225:C	0.1027	0.0034	0.0672	-0.0993	-0.0355
465	ASN22:C	PHE229:C	0.2706	0.0013	0.6247	-0.2693	0.3541
466	ASN22:C	GLU231:C	0.0047	0	0.0264	-0.0047	0.0217
467	PHE23:C	ASP11:C	1.1354	0.0957	0.3407	-1.0397	-0.7947
468	PHE23:C	LYS13:C	0.0659	3.6186	0.1435	3.5527	0.0776
469	PHE23:C	VAL18:C	0.0108	0.1998	0.0067	0.189	-0.0041
470	PHE23:C	LYS19:C	0.0033	0.1575	0.0004	0.1542	-0.0029
471	PHE23:C	GLY20:C	1.1334	0.3113	0.8007	-0.8221	-0.3327
472	PHE23:C	THR21:C	6.9958	8.0596	9.303	1.0638	2.3072
473	PHE23:C	ASN22:C	29.1016	27.3629	29.623	-1.7387	0.5214
474	PHE23:C	PHE23:C	102.575	102.3	103.727	-0.2744	1.1522
475	PHE23:C	GLU24:C	25.4194	25.4779	26.165	0.0585	0.7456
476	PHE23:C	ASN25:C	2.7714	1.9662	3.8197	-0.8052	1.0483
477	PHE23:C	LEU26:C	5.9837	10.2955	4.1364	4.3118	-1.8473
478	PHE23:C	ARG27:C	0.1498	0	0.1747	-0.1498	0.0249
479	PHE23:C	LEU50:C	0.0184	0.0368	0.0146	0.0184	-0.0038
480	PHE23:C	ASP51:C	0.0042	0.006	0.002	0.0018	-0.0022
481	PHE23:C	ILE52:C	3.614	3.3782	3.6626	-0.2358	0.0486
482	PHE23:C	THR53:C	0.0297	1.2729	0.0908	1.2432	0.0611
483	PHE23:C	ALA54:C	0.0388	1.2662	0.0123	1.2274	-0.0265
484	PHE23:C	GLY81:C	0.0001	0.0001	0.0001	0	0
485	PHE23:C	ASP130:C	0.0002	0	0	-0.0002	-0.0002
486	PHE23:C	TYR143:C	0.0081	0.0002	0.0106	-0.0079	0.0025
487	PHE23:C	SER144:C	1.526	0.1291	0.5033	-1.3969	-1.0227
488	PHE23:C	GLY145:C	0.0041	0	0.0001	-0.0041	-0.004
489	PHE23:C	LYS146:C	0.191	0.0169	0.0676	-0.1741	-0.1234
490	PHE23:C	THR171:C	0.0003	0	0.0001	-0.0003	-0.0002
491	PHE23:C	ILE173:C	0.0006	0	0.0015	-0.0006	0.0009
492	PHE23:C	ASP176:C	0.1066	0.0096	0.0276	-0.097	-0.079
493	PHE23:C	GLY177:C	0.1942	0.0136	0.0974	-0.1806	-0.0968
494	PHE23:C	THR178:C	0.0414	0.0027	0.0564	-0.0387	0.015
495	PHE23:C	LYS179:C	0.0031	0.0036	0.0543	0.0005	0.0512
496	PHE23:C	GLY202:C	0.0028	0	0.0105	-0.0028	0.0077
497	PHE23:C	GLY203:C	0.0104	0	0.0092	-0.0104	-0.0012
498	PHE23:C	ALA204:C	0.0012	0	0.0026	-0.0012	0.0014
499	PHE23:C	ALA224:C	0.001	0.0002	0.0026	-0.0008	0.0016
500	PHE23:C	SER225:C	0.0162	0.0041	0.0556	-0.0121	0.0394
501	PHE23:C	HIS228:C	0.0001	0	0.0038	-0.0001	0.0037
502	PHE23:C	PHE229:C	0.0019	0.0006	0.3625	-0.0013	0.3606
503	GLU24:C	LYS19:C	0.6717	0.2513	2.1844	-0.4204	1.5127
504	GLU24:C	GLY20:C	6.5344	5.8564	7.2776	-0.678	0.7432
505	GLU24:C	THR21:C	16.3063	17.9193	16.5528	1.613	0.2465
506	GLU24:C	ASN22:C	11.2305	11.8033	9.8411	0.5728	-1.3894
507	GLU24:C	PHE23:C	25.4194	25.4779	26.165	0.0585	0.7456
508	GLU24:C	GLU24:C	68.6342	67.9168	67.9082	-0.7174	-0.726
509	GLU24:C	ASN25:C	29.5313	31.6468	27.5609	2.1155	-1.9704
510	GLU24:C	LEU26:C	9.1819	12.4747	7.6318	3.2928	-1.5501
511	GLU24:C	ARG27:C	5.5289	0.4822	11.3645	-5.0467	5.8356
512	GLU24:C	LYS146:C	0.0214	0.0004	0.0115	-0.021	-0.0099
513	GLU24:C	ASP176:C	0.0001	0	0	-0.0001	-0.0001
514	GLU24:C	GLY177:C	0.01	0	0.003	-0.01	-0.007
515	GLU24:C	THR178:C	0.0401	0	0.0499	-0.0401	0.0098
516	GLU24:C	LYS179:C	0.2179	0	0.0825	-0.2179	-0.1354
517	GLU24:C	SER225:C	0.1051	0	0.0038	-0.1051	-0.1013
518	GLU24:C	HIS228:C	0.0001	0	0.0038	-0.0001	0.0037
519	GLU24:C	PHE229:C	0.4512	0	0.1028	-0.4512	-0.3484
520	GLU24:C	GLU231:C	0.0036	0	0	-0.0036	-0.0036
521	ASN25:C	ASP11:C	0.0009	0	0.0001	-0.0009	-0.0008
522	ASN25:C	LYS13:C	0.0067	0	0.0624	-0.0067	0.0557
523	ASN25:C	ASP14:C	0.0001	0	0.0001	-0.0001	0
524	ASN25:C	VAL18:C	0.0021	1.1464	0.7202	1.1443	0.7181
525	ASN25:C	LYS19:C	2.7298	2.0895	4.2282	-0.6403	1.4984
526	ASN25:C	GLY20:C	4.8378	7.6706	5.3064	2.8328	0.4686
527	ASN25:C	THR21:C	2.944	2.3946	1.9889	-0.5494	-0.9551
528	ASN25:C	ASN22:C	0.8437	0.0016	2.4735	-0.8421	1.6298
529	ASN25:C	PHE23:C	2.7714	1.9662	3.8197	-0.8052	1.0483
530	ASN25:C	GLU24:C	29.5313	31.6468	27.5609	2.1155	-1.9704
531	ASN25:C	ASN25:C	61.8744	61.538	61.9274	-0.3364	0.053
532	ASN25:C	LEU26:C	26.1476	25.4211	26.7628	-0.7265	0.6152
533	ASN25:C	ARG27:C	17.8272	13.5745	15.0184	-4.2527	-2.8088
534	ASN25:C	ILE52:C	0.003	0	0.0006	-0.003	-0.0024
535	ASN25:C	PHE229:C	0.0176	0.0041	0.1956	-0.0135	0.178
536	LEU26:C	ASP11:C	0.1161	0.0037	0.0437	-0.1124	-0.0724
537	LEU26:C	LYS13:C	1.4826	0.6202	2.9195	-0.8624	1.4369
538	LEU26:C	ASP14:C	0.0002	0.0001	0.0124	-0.0001	0.0122
539	LEU26:C	VAL18:C	10.3801	16.4597	9.7515	6.0796	-0.6286
540	LEU26:C	LYS19:C	10.398	5.8045	6.2655	-4.5935	-4.1325
541	LEU26:C	GLY20:C	6.4443	6.4013	5.4005	-0.043	-1.0438
542	LEU26:C	THR21:C	1.0591	0.4628	2.6172	-0.5963	1.5581
543	LEU26:C	ASN22:C	0.051	0.0118	1.8719	-0.0392	1.8209
544	LEU26:C	PHE23:C	5.9837	10.2955	4.1364	4.3118	-1.8473
545	LEU26:C	GLU24:C	9.1819	12.4747	7.6318	3.2928	-1.5501
546	LEU26:C	ASN25:C	26.1476	25.4211	26.7628	-0.7265	0.6152
547	LEU26:C	LEU26:C	59.2544	58.9618	59.7868	-0.2926	0.5324
548	LEU26:C	ARG27:C	28.032	27.7102	26.2289	-0.3218	-1.8031
549	LEU26:C	ASP28:C	1.9436	1.9805	2.4358	0.0369	0.4922
550	LEU26:C	ILE52:C	1.7203	0.1467	1.6349	-1.5736	-0.0854
551	LEU26:C	THR53:C	0.0023	0	0.0446	-0.0023	0.0423
552	LEU26:C	ALA54:C	0.0001	0.0001	0	0	-0.0001
553	ARG27:C	VAL17:C	2.2755	2.5324	2.247	0.2569	-0.0285
554	ARG27:C	VAL18:C	13.0227	17.0916	12.5329	4.0689	-0.4898
555	ARG27:C	LYS19:C	29.5873	10.8664	26.4967	-18.7209	-3.0906
556	ARG27:C	GLY20:C	2.1997	2.1725	4.6549	-0.0272	2.4552
557	ARG27:C	THR21:C	1.0338	0.1546	0.5036	-0.8792	-0.5302
558	ARG27:C	ASN22:C	0.0047	0.0181	0.0101	0.0134	0.0054
559	ARG27:C	PHE23:C	0.1498	0	0.1747	-0.1498	0.0249
560	ARG27:C	GLU24:C	5.5289	0.4822	11.3645	-5.0467	5.8356
561	ARG27:C	ASN25:C	17.8272	13.5745	15.0184	-4.2527	-2.8088
562	ARG27:C	LEU26:C	28.032	27.7102	26.2289	-0.3218	-1.8031
563	ARG27:C	ARG27:C	88.0946	89.3792	88.6152	1.2846	0.5206
564	ARG27:C	ASP28:C	23.0545	25.5537	25.2041	2.4992	2.1496
565	ARG27:C	SER29:C	4.2535	8.2031	4.1058	3.9496	-0.1477
566	ARG27:C	HIS228:C	0.008	1.7532	0.0442	1.7452	0.0362
567	ARG27:C	PHE229:C	3.2012	2.8481	0.4413	-0.3531	-2.7599
568	ASP28:C	LYS13:C	0.0003	0.5258	2.5247	0.5255	2.5244
569	ASP28:C	ARG16:C	20.0935	8.4821	22.747	-11.6114	2.6535
570	ASP28:C	VAL17:C	7.9896	4.0197	8.2107	-3.9699	0.2211
571	ASP28:C	VAL18:C	4.5483	2.9657	5.2915	-1.5826	0.7432
572	ASP28:C	LYS19:C	5.8579	0.2659	6.1053	-5.592	0.2474
573	ASP28:C	THR21:C	0.0006	0.0026	0	0.002	-0.0006
574	ASP28:C	LEU26:C	1.9436	1.9805	2.4358	0.0369	0.4922
575	ASP28:C	ARG27:C	23.0545	25.5537	25.2041	2.4992	2.1496
576	ASP28:C	ASP28:C	63.61	62.352	62.903	-1.258	-0.707
577	ASP28:C	SER29:C	27.1319	25.7343	25.9151	-1.3976	-1.2168
578	ASP28:C	GLY30:C	11.3491	6.1436	8.2926	-5.2055	-3.0565
579	ASP28:C	ASP31:C	0.0995	0.0852	0.3691	-0.0143	0.2696
580	ASP28:C	HIS228:C	0.0652	0.0901	0.0028	0.0249	-0.0624
581	ASP28:C	PHE229:C	0.0076	0.0025	0	-0.0051	-0.0076
582	SER29:C	LEU10:C	0.0002	0.0001	0.0016	-0.0001	0.0014
583	SER29:C	ARG16:C	0.3684	0.8551	3.0724	0.4867	2.704
584	SER29:C	VAL17:C	19.286	16.5704	15.3972	-2.7156	-3.8888
585	SER29:C	VAL18:C	7.0857	3.017	6.2313	-4.0687	-0.8544
586	SER29:C	LYS19:C	13.0103	3.337	12.991	-9.6733	-0.0193
587	SER29:C	ARG27:C	4.2535	8.2031	4.1058	3.9496	-0.1477
588	SER29:C	ASP28:C	27.1319	25.7343	25.9151	-1.3976	-1.2168
589	SER29:C	SER29:C	36	36	36	0	0
590	SER29:C	GLY30:C	18.7065	19.3081	19.6396	0.6016	0.9331
591	SER29:C	ASP31:C	2.1299	2.5732	2.064	0.4433	-0.0659
592	SER29:C	PRO32:C	0.0001	0.0026	0.0187	0.0025	0.0186
593	SER29:C	GLU34:C	0.0215	0.0075	0.0096	-0.014	-0.0119
594	SER29:C	LEU35:C	7.7597	2.6317	4.1339	-5.128	-3.6258
595	SER29:C	PHE38:C	0.0002	0	0	-0.0002	-0.0002
596	SER29:C	TYR39:C	0.0515	0.0002	0.0285	-0.0513	-0.023
597	SER29:C	SER225:C	0.0013	0	0.0015	-0.0013	0.0002
598	SER29:C	HIS228:C	7.3361	3.0925	3.8345	-4.2436	-3.5016
599	SER29:C	PHE229:C	0.0402	0.013	0.0359	-0.0272	-0.0043
600	SER29:C	ARG230:C	0.0099	0.0069	0.0025	-0.003	-0.0074
601	GLY30:C	GLY15:C	0.4157	0.2382	0.3056	-0.1775	-0.1101
602	GLY30:C	ARG16:C	25.8045	11.7308	11.634	-14.0737	-14.1705
603	GLY30:C	VAL17:C	15.9282	9.4737	7.9827	-6.4545	-7.9455
604	GLY30:C	VAL18:C	0.0016	0.0008	0.0016	-0.0008	0
605	GLY30:C	ASP28:C	11.3491	6.1436	8.2926	-5.2055	-3.0565
606	GLY30:C	SER29:C	18.7065	19.3081	19.6396	0.6016	0.9331
607	GLY30:C	GLY30:C	16	16	16	0	0
608	GLY30:C	ASP31:C	20.5926	19.6034	20.3163	-0.9892	-0.2763
609	GLY30:C	PRO32:C	5.1427	5.4666	5.7555	0.3239	0.6128
610	GLY30:C	GLU34:C	0.2485	0.1747	0.3238	-0.0738	0.0753
611	GLY30:C	LEU35:C	1.9364	4.0077	3.8153	2.0713	1.8789
612	GLY30:C	HIS228:C	0.0162	0.0118	0.0412	-0.0044	0.025
613	ASP31:C	LEU10:C	0.0014	0.0012	0.0011	-0.0002	-0.0003
614	ASP31:C	GLY15:C	3.1828	0.9908	0.7488	-2.192	-2.434
615	ASP31:C	ARG16:C	21.8963	9.1087	11.225	-12.7876	-10.6713
616	ASP31:C	VAL17:C	4.2352	1.3732	2.0904	-2.862	-2.1448
617	ASP31:C	ASP28:C	0.0995	0.0852	0.3691	-0.0143	0.2696
618	ASP31:C	SER29:C	2.1299	2.5732	2.064	0.4433	-0.0659
619	ASP31:C	GLY30:C	20.5926	19.6034	20.3163	-0.9892	-0.2763
620	ASP31:C	ASP31:C	60.4934	61.6506	61.1072	1.1572	0.6138
621	ASP31:C	PRO32:C	31.3966	33.0861	31.6325	1.6895	0.2359
622	ASP31:C	VAL33:C	10.8421	14.8917	12.9789	4.0496	2.1368
623	ASP31:C	GLU34:C	19.1608	22.0948	19.7432	2.934	0.5824
624	ASP31:C	LEU35:C	7.5722	9.1071	8.3784	1.5349	0.8062
625	ASP31:C	GLY36:C	0.6073	0.3349	0.2818	-0.2724	-0.3255
626	ASP31:C	GLU64:C	0.0002	0.0001	0	-0.0001	-0.0002
627	ASP31:C	LEU65:C	0.0005	0.1334	0.081	0.1329	0.0805
628	ASP31:C	LYS68:C	0.5982	0.405	0.3546	-0.1932	-0.2436
629	PRO32:C	LEU10:C	1.6106	4.1407	2.4763	2.5301	0.8657
630	PRO32:C	VAL12:C	2.3474	3.8841	1.5828	1.5367	-0.7646
631	PRO32:C	GLY15:C	5.6328	5.1401	3.594	-0.4927	-2.0388
632	PRO32:C	ARG16:C	5.7045	6.4513	6.5481	0.7468	0.8436
633	PRO32:C	VAL17:C	8.9105	6.7034	7.7465	-2.2071	-1.164
634	PRO32:C	SER29:C	0.0001	0.0026	0.0187	0.0025	0.0186
635	PRO32:C	GLY30:C	5.1427	5.4666	5.7555	0.3239	0.6128
636	PRO32:C	ASP31:C	31.3966	33.0861	31.6325	1.6895	0.2359
637	PRO32:C	PRO32:C	49	49	49	0	0
638	PRO32:C	VAL33:C	24.9328	25.0364	25.6728	0.1036	0.74
639	PRO32:C	GLU34:C	7.9808	8.1534	8.1567	0.1726	0.1759
640	PRO32:C	LEU35:C	10.6414	15.2592	14.064	4.6178	3.4226
641	PRO32:C	GLY36:C	4.9986	4.7227	4.4882	-0.2759	-0.5104
642	PRO32:C	LYS37:C	0.5418	0.3296	0.3248	-0.2122	-0.217
643	PRO32:C	LEU47:C	0.0107	0.002	0.0117	-0.0087	0.001
644	PRO32:C	PHE49:C	8.6248	5.6183	4.7275	-3.0065	-3.8973
645	PRO32:C	LEU65:C	2.3261	5.4341	5.0865	3.108	2.7604
646	PRO32:C	LYS68:C	0.5297	0.0075	0.2004	-0.5222	-0.3293
647	PRO32:C	VAL69:C	2.4538	0.1249	1.7281	-2.3289	-0.7257
648	PRO32:C	ILE73:C	0.3026	0.1261	0.185	-0.1765	-0.1176
649	VAL33:C	ASP31:C	10.8421	14.8917	12.9789	4.0496	2.1368
650	VAL33:C	PRO32:C	24.9328	25.0364	25.6728	0.1036	0.74
651	VAL33:C	VAL33:C	48.9998	48.9998	48.9998	0	0
652	VAL33:C	GLU34:C	26.7722	26.2627	26.7801	-0.5095	0.0079
653	VAL33:C	LEU35:C	8.3803	8.4864	8.4329	0.1061	0.0526
654	VAL33:C	GLY36:C	8.9455	9.2413	8.9201	0.2958	-0.0254
655	VAL33:C	LYS37:C	14.0272	13.083	12.4541	-0.9442	-1.5731
656	VAL33:C	PHE38:C	0.4365	0.3097	0.3208	-0.1268	-0.1157
657	VAL33:C	PHE49:C	0.2402	0.4777	0.2392	0.2375	-0.001
658	VAL33:C	LEU65:C	0.0669	2.2957	1.1233	2.2288	1.0564
659	VAL33:C	LYS68:C	6.3445	5.2263	5.7443	-1.1182	-0.6002
660	VAL33:C	VAL69:C	7.8053	5.14	6.1847	-2.6653	-1.6206
661	VAL33:C	GLU71:C	0.0005	0	0.0006	-0.0005	0.0001
662	VAL33:C	GLN72:C	5.5825	4.2037	5.3259	-1.3788	-0.2566
663	VAL33:C	ILE73:C	3.1229	5.277	4.1361	2.1541	1.0132
664	GLU34:C	ARG16:C	0.0731	0.0075	0.0093	-0.0656	-0.0638
665	GLU34:C	SER29:C	0.0215	0.0075	0.0096	-0.014	-0.0119
666	GLU34:C	GLY30:C	0.2485	0.1747	0.3238	-0.0738	0.0753
667	GLU34:C	ASP31:C	19.1608	22.0948	19.7432	2.934	0.5824
668	GLU34:C	PRO32:C	7.9808	8.1534	8.1567	0.1726	0.1759
669	GLU34:C	VAL33:C	26.7722	26.2627	26.7801	-0.5095	0.0079
670	GLU34:C	GLU34:C	71.5408	73.2182	72.7946	1.6774	1.2538
671	GLU34:C	LEU35:C	21.6991	21.8947	22.1902	0.1956	0.4911
672	GLU34:C	GLY36:C	8.1224	8.2393	8.2026	0.1169	0.0802
673	GLU34:C	LYS37:C	19.9186	25.3349	23.6655	5.4163	3.7469
674	GLU34:C	PHE38:C	6.3756	7.0619	6.7479	0.6863	0.3723
675	GLU34:C	TYR39:C	0.1418	0.1867	0.1495	0.0449	0.0077
676	GLU34:C	GLN72:C	0.0154	0.1093	0.1167	0.0939	0.1013
677	LEU35:C	LEU10:C	5.045	6.618	4.7819	1.573	-0.2631
678	LEU35:C	VAL17:C	4.7277	2.8595	3.6104	-1.8682	-1.1173
679	LEU35:C	SER29:C	7.7597	2.6317	4.1339	-5.128	-3.6258
680	LEU35:C	GLY30:C	1.9364	4.0077	3.8153	2.0713	1.8789
681	LEU35:C	ASP31:C	7.5722	9.1071	8.3784	1.5349	0.8062
682	LEU35:C	PRO32:C	10.6414	15.2592	14.064	4.6178	3.4226
683	LEU35:C	VAL33:C	8.3803	8.4864	8.4329	0.1061	0.0526
684	LEU35:C	GLU34:C	21.6991	21.8947	22.1902	0.1956	0.4911
685	LEU35:C	LEU35:C	62.3062	61.5688	61.5886	-0.7374	-0.7176
686	LEU35:C	GLY36:C	17.5421	17.5343	17.4916	-0.0078	-0.0505
687	LEU35:C	LYS37:C	8.46	8.4486	8.4852	-0.0114	0.0252
688	LEU35:C	PHE38:C	17.9854	17.9663	17.9891	-0.0191	0.0037
689	LEU35:C	TYR39:C	28.6904	24.686	23.9948	-4.0044	-4.6956
690	LEU35:C	SER40:C	0.4072	0.312	0.3251	-0.0952	-0.0821
691	LEU35:C	ILE42:C	0.0001	0	0	-0.0001	-0.0001
692	LEU35:C	LEU47:C	0.0251	0.0087	0.081	-0.0164	0.0559
693	LEU35:C	PHE49:C	0.0004	0	0.0215	-0.0004	0.0211
694	LEU35:C	PHE227:C	0.0002	0.0002	0.0006	0	0.0004
695	LEU35:C	HIS228:C	3.0524	2.6169	3.2124	-0.4355	0.16
696	LEU35:C	ARG230:C	0.1021	0.2938	0.1859	0.1917	0.0838
697	GLY36:C	LEU10:C	1.2956	2.2345	1.294	0.9389	-0.0016
698	GLY36:C	ASP31:C	0.6073	0.3349	0.2818	-0.2724	-0.3255
699	GLY36:C	PRO32:C	4.9986	4.7227	4.4882	-0.2759	-0.5104
700	GLY36:C	VAL33:C	8.9455	9.2413	8.9201	0.2958	-0.0254
701	GLY36:C	GLU34:C	8.1224	8.2393	8.2026	0.1169	0.0802
702	GLY36:C	LEU35:C	17.5421	17.5343	17.4916	-0.0078	-0.0505
703	GLY36:C	GLY36:C	16	16	16	0	0
704	GLY36:C	LYS37:C	18.8495	18.874	18.7569	0.0245	-0.0926
705	GLY36:C	PHE38:C	8.3876	8.4109	8.3882	0.0233	0.0006
706	GLY36:C	TYR39:C	15.8736	17.0527	15.6079	1.1791	-0.2657
707	GLY36:C	SER40:C	6.5362	6.4078	6.3036	-0.1284	-0.2326
708	GLY36:C	GLU41:C	0.2592	0.2141	0.2418	-0.0451	-0.0174
709	GLY36:C	ILE44:C	0.0001	0.0008	0.0003	0.0007	0.0002
710	GLY36:C	LEU47:C	6.9659	6.6354	5.3441	-0.3305	-1.6218
711	GLY36:C	PHE49:C	0.8157	0.5772	0.2958	-0.2385	-0.5199
712	GLY36:C	VAL69:C	0.0002	0.0001	0.0277	-0.0001	0.0275
713	GLY36:C	GLN72:C	0.0008	0	0.1436	-0.0008	0.1428
714	GLY36:C	ILE73:C	4.5931	5.1331	5.6634	0.54	1.0703
715	GLY36:C	ASP74:C	0.0596	0.0175	0.0794	-0.0421	0.0198
716	GLY36:C	ILE75:C	0.6891	0.7007	0.6691	0.0116	-0.02
717	LYS37:C	PRO32:C	0.5418	0.3296	0.3248	-0.2122	-0.217
718	LYS37:C	VAL33:C	14.0272	13.083	12.4541	-0.9442	-1.5731
719	LYS37:C	GLU34:C	19.9186	25.3349	23.6655	5.4163	3.7469
720	LYS37:C	LEU35:C	8.46	8.4486	8.4852	-0.0114	0.0252
721	LYS37:C	GLY36:C	18.8495	18.874	18.7569	0.0245	-0.0926
722	LYS37:C	LYS37:C	64.1894	63.6882	64.4144	-0.5012	0.225
723	LYS37:C	PHE38:C	20.8362	20.8103	20.8949	-0.0259	0.0587
724	LYS37:C	TYR39:C	8.3003	8.3348	8.3325	0.0345	0.0322
725	LYS37:C	SER40:C	12.88	13.0787	12.8238	0.1987	-0.0562
726	LYS37:C	GLU41:C	8.4324	8.9823	9.9006	0.5499	1.4682
727	LYS37:C	ILE42:C	0.0811	0.0684	0.1238	-0.0127	0.0427
728	LYS37:C	LEU47:C	0.0807	0.0745	0.0446	-0.0062	-0.0361
729	LYS37:C	GLU71:C	0.0001	0	0	-0.0001	-0.0001
730	LYS37:C	GLN72:C	5.8791	6.8088	6.2272	0.9297	0.3481
731	LYS37:C	ILE73:C	3.8475	4.8008	4.1688	0.9533	0.3213
732	LYS37:C	ASP74:C	0.283	0.0606	0.0958	-0.2224	-0.1872
733	LYS37:C	ARG18:D	0.0074	0.0526	0	0.0452	-0.0074
734	LYS37:C	ARG22:D	1.2845	0.6831	0.711	-0.6014	-0.5735
735	LYS37:C	LYS184:D	0.0354	0.0005	0.0312	-0.0349	-0.0042
736	LYS37:C	ARG187:D	0.0283	0	0.0039	-0.0283	-0.0244
737	PHE38:C	SER29:C	0.0002	0	0	-0.0002	-0.0002
738	PHE38:C	VAL33:C	0.4365	0.3097	0.3208	-0.1268	-0.1157
739	PHE38:C	GLU34:C	6.3756	7.0619	6.7479	0.6863	0.3723
740	PHE38:C	LEU35:C	17.9854	17.9663	17.9891	-0.0191	0.0037
741	PHE38:C	GLY36:C	8.3876	8.4109	8.3882	0.0233	0.0006
742	PHE38:C	LYS37:C	20.8362	20.8103	20.8949	-0.0259	0.0587
743	PHE38:C	PHE38:C	110.522	110.583	110.496	0.0608	-0.0258
744	PHE38:C	TYR39:C	34.1134	34.8523	37.07	0.7389	2.9566
745	PHE38:C	SER40:C	8.6251	8.7027	8.6597	0.0776	0.0346
746	PHE38:C	GLU41:C	14.7183	15.4289	15.2507	0.7106	0.5324
747	PHE38:C	ILE42:C	19.6353	19.2512	19.3423	-0.3841	-0.293
748	PHE38:C	GLY43:C	0.2967	0.3028	0.3052	0.0061	0.0085
749	PHE38:C	PHE227:C	0.3093	0.7523	1.6762	0.443	1.3669
750	PHE38:C	HIS228:C	0.441	0.6378	3.1176	0.1968	2.6766
751	PHE38:C	PHE229:C	0.0035	0.001	0.0427	-0.0025	0.0392
752	PHE38:C	ARG230:C	5.6132	10.7508	7.8809	5.1376	2.2677
753	TYR39:C	ALA8:C	6.1488	6.3086	6.2266	0.1598	0.0778
754	TYR39:C	CYS9:C	0.3871	1.4624	1.2638	1.0753	0.8767
755	TYR39:C	LEU10:C	6.6187	6.7786	6.943	0.1599	0.3243
756	TYR39:C	VAL17:C	0.0003	0	0.0007	-0.0003	0.0004
757	TYR39:C	SER29:C	0.0515	0.0002	0.0285	-0.0513	-0.023
758	TYR39:C	GLU34:C	0.1418	0.1867	0.1495	0.0449	0.0077
759	TYR39:C	LEU35:C	28.6904	24.686	23.9948	-4.0044	-4.6956
760	TYR39:C	GLY36:C	15.8736	17.0527	15.6079	1.1791	-0.2657
761	TYR39:C	LYS37:C	8.3003	8.3348	8.3325	0.0345	0.0322
762	TYR39:C	PHE38:C	34.1134	34.8523	37.07	0.7389	2.9566
763	TYR39:C	TYR39:C	111.392	111.342	112.341	-0.0506	0.9488
764	TYR39:C	SER40:C	20.9094	20.8719	20.946	-0.0375	0.0366
765	TYR39:C	GLU41:C	8.1885	8.1206	8.1081	-0.0679	-0.0804
766	TYR39:C	ILE42:C	20.0721	20.1198	19.5399	0.0477	-0.5322
767	TYR39:C	GLY43:C	5.0683	5.0116	4.8358	-0.0567	-0.2325
768	TYR39:C	ILE44:C	22.8027	22.3288	21.8938	-0.4739	-0.9089
769	TYR39:C	LEU47:C	4.0814	4.4281	4.535	0.3467	0.4536
770	TYR39:C	ILE75:C	0.7181	0.6546	0.8323	-0.0635	0.1142
771	TYR39:C	ALA223:C	0.0039	0.0031	0.0025	-0.0008	-0.0014
772	TYR39:C	ALA224:C	1.4483	2.0516	1.2054	0.6033	-0.2429
773	TYR39:C	SER225:C	0.0427	0.0127	0.2255	-0.03	0.1828
774	TYR39:C	VAL226:C	0.0005	0	0.0057	-0.0005	0.0052
775	TYR39:C	PHE227:C	12.3766	11.1699	10.5939	-1.2067	-1.7827
776	TYR39:C	HIS228:C	10.2778	9.2316	11.1263	-1.0462	0.8485
777	TYR39:C	ARG230:C	0.1214	0.4092	0.1291	0.2878	0.0077
778	TYR39:C	VAL234:C	0.0069	0.0025	0.0016	-0.0044	-0.0053
779	SER40:C	LEU35:C	0.4072	0.312	0.3251	-0.0952	-0.0821
780	SER40:C	GLY36:C	6.5362	6.4078	6.3036	-0.1284	-0.2326
781	SER40:C	LYS37:C	12.88	13.0787	12.8238	0.1987	-0.0562
782	SER40:C	PHE38:C	8.6251	8.7027	8.6597	0.0776	0.0346
783	SER40:C	TYR39:C	20.9094	20.8719	20.946	-0.0375	0.0366
784	SER40:C	SER40:C	36	36	36	0	0
785	SER40:C	GLU41:C	21.9073	22.4808	22.2087	0.5735	0.3014
786	SER40:C	ILE42:C	8.067	8.113	8.1065	0.046	0.0395
787	SER40:C	GLY43:C	7.2398	7.4249	7.3727	0.1851	0.1329
788	SER40:C	ILE44:C	9	9.1044	8.6589	0.1044	-0.3411
789	SER40:C	LEU47:C	0.1702	0.1706	0.1328	0.0004	-0.0374
790	SER40:C	GLN72:C	0.0002	0	0.0019	-0.0002	0.0017
791	SER40:C	ILE73:C	0.7764	0.2212	0.5727	-0.5552	-0.2037
792	SER40:C	ASP74:C	9.1915	8.4018	8.1424	-0.7897	-1.0491
793	SER40:C	ILE75:C	10.9934	11.1316	10.8691	0.1382	-0.1243
794	SER40:C	ARG235:C	0.1343	0.1351	0.2356	0.0008	0.1013
795	SER40:C	ARG249:C	0.0899	0.1696	0.0757	0.0797	-0.0142
796	SER40:C	GLU251:C	0.3309	0.6682	0.6508	0.3373	0.3199
797	SER40:C	ARG22:D	0.0001	0	0.0017	-0.0001	0.0016
798	SER40:C	SER183:D	4.8559	3.6296	3.5736	-1.2263	-1.2823
799	SER40:C	LYS184:D	1.1274	1.5352	2.2213	0.4078	1.0939
800	SER40:C	ARG187:D	0.0127	0.0048	0.0239	-0.0079	0.0112
801	GLU41:C	GLY36:C	0.2592	0.2141	0.2418	-0.0451	-0.0174
802	GLU41:C	LYS37:C	8.4324	8.9823	9.9006	0.5499	1.4682
803	GLU41:C	PHE38:C	14.7183	15.4289	15.2507	0.7106	0.5324
804	GLU41:C	TYR39:C	8.1885	8.1206	8.1081	-0.0679	-0.0804
805	GLU41:C	SER40:C	21.9073	22.4808	22.2087	0.5735	0.3014
806	GLU41:C	GLU41:C	76.305	74.4094	73.569	-1.8956	-2.736
807	GLU41:C	ILE42:C	26.308	25.1371	25.1432	-1.1709	-1.1648
808	GLU41:C	GLY43:C	6.0265	6.0391	6.0341	0.0126	0.0076
809	GLU41:C	ASP74:C	0.0278	0.0456	0.0408	0.0178	0.013
810	GLU41:C	ARG230:C	0.0001	0.0009	0.1445	0.0008	0.1444
811	GLU41:C	ARG235:C	8.3398	4.5409	5.3273	-3.7989	-3.0125
812	GLU41:C	GLU251:C	3.34	2.1611	1.7447	-1.1789	-1.5953
813	GLU41:C	LEU253:C	0.0027	0.004	0.0071	0.0013	0.0044
814	GLU41:C	ARG22:D	0.0656	0.1383	0.0752	0.0727	0.0096
815	GLU41:C	SER183:D	0.0451	0.0085	0.017	-0.0366	-0.0281
816	GLU41:C	LYS184:D	12.5636	9.7278	8.0665	-2.8358	-4.4971
817	GLU41:C	ARG187:D	0.0636	0.126	0.0392	0.0624	-0.0244
818	ILE42:C	LEU35:C	0.0001	0	0	-0.0001	-0.0001
819	ILE42:C	LYS37:C	0.0811	0.0684	0.1238	-0.0127	0.0427
820	ILE42:C	PHE38:C	19.6353	19.2512	19.3423	-0.3841	-0.293
821	ILE42:C	TYR39:C	20.0721	20.1198	19.5399	0.0477	-0.5322
822	ILE42:C	SER40:C	8.067	8.113	8.1065	0.046	0.0395
823	ILE42:C	GLU41:C	26.308	25.1371	25.1432	-1.1709	-1.1648
824	ILE42:C	ILE42:C	63.369	63.3488	63.4056	-0.0202	0.0366
825	ILE42:C	GLY43:C	18.3528	18.4369	18.2807	0.0841	-0.0721
826	ILE42:C	ILE44:C	5.757	6.1465	6.375	0.3895	0.618
827	ILE42:C	PHE227:C	0.4017	1.0085	1.8765	0.6068	1.4748
828	ILE42:C	HIS228:C	0.001	0.0015	0.0107	0.0005	0.0097
829	ILE42:C	ARG230:C	0.915	1.0079	3.7962	0.0929	2.8812
830	ILE42:C	ILE232:C	0.0041	0.0204	0.0092	0.0163	0.0051
831	ILE42:C	ASP233:C	0.2044	0.4275	0.6045	0.2231	0.4001
832	ILE42:C	VAL234:C	13.1591	13.6612	13.104	0.5021	-0.0551
833	ILE42:C	ARG235:C	18.9718	16.0528	17.0702	-2.919	-1.9016
834	ILE42:C	LYS238:C	0.0022	0.0007	0.0029	-0.0015	0.0007
835	ILE42:C	GLU251:C	2.406	1.4836	1.4103	-0.9224	-0.9957
836	ILE42:C	LYS184:D	0.0298	0.0439	0.0151	0.0141	-0.0147
837	GLY43:C	ILE6:C	0.3463	0.3178	0.323	-0.0285	-0.0233
838	GLY43:C	PHE38:C	0.2967	0.3028	0.3052	0.0061	0.0085
839	GLY43:C	TYR39:C	5.0683	5.0116	4.8358	-0.0567	-0.2325
840	GLY43:C	SER40:C	7.2398	7.4249	7.3727	0.1851	0.1329
841	GLY43:C	GLU41:C	6.0265	6.0391	6.0341	0.0126	0.0076
842	GLY43:C	ILE42:C	18.3528	18.4369	18.2807	0.0841	-0.0721
843	GLY43:C	GLY43:C	16	16	16	0	0
844	GLY43:C	ILE44:C	22.531	22.4418	22.5356	-0.0892	0.0046
845	GLY43:C	ASP45:C	8.6237	8.6593	8.6417	0.0356	0.018
846	GLY43:C	VAL234:C	6.0639	6.7952	6.4299	0.7313	0.366
847	GLY43:C	ARG235:C	2.0217	1.7698	2.6265	-0.2519	0.6048
848	GLY43:C	LYS238:C	6.3866	6.3434	6.2149	-0.0432	-0.1717
849	GLY43:C	ARG249:C	5.5458	5.1989	5.051	-0.3469	-0.4948
850	GLY43:C	GLU251:C	2.802	3.6915	4.1158	0.8895	1.3138
851	GLY43:C	LYS184:D	0.0085	0.1604	0.0527	0.1519	0.0442
852	ILE44:C	ILE6:C	10.6501	11.0776	10.7704	0.4275	0.1203
853	ILE44:C	ILE7:C	4.6112	4.4748	4.6116	-0.1364	0.0004
854	ILE44:C	ALA8:C	9.0621	8.5016	8.8639	-0.5605	-0.1982
855	ILE44:C	GLY36:C	0.0001	0.0008	0.0003	0.0007	0.0002
856	ILE44:C	TYR39:C	22.8027	22.3288	21.8938	-0.4739	-0.9089
857	ILE44:C	SER40:C	9	9.1044	8.6589	0.1044	-0.3411
858	ILE44:C	ILE42:C	5.757	6.1465	6.375	0.3895	0.618
859	ILE44:C	GLY43:C	22.531	22.4418	22.5356	-0.0892	0.0046
860	ILE44:C	ILE44:C	61.939	61.918	61.9216	-0.021	-0.0174
861	ILE44:C	ASP45:C	30.5842	30.5822	30.6471	-0.002	0.0629
862	ILE44:C	GLU46:C	10.9572	10.8925	11.1266	-0.0647	0.1694
863	ILE44:C	LEU47:C	3.3011	3.4686	2.8341	0.1675	-0.467
864	ILE44:C	ILE75:C	7.4029	7.2508	7.465	-0.1521	0.0621
865	ILE44:C	ALA223:C	0.0002	0	0.0009	-0.0002	0.0007
866	ILE44:C	PHE227:C	6.2668	6.8529	6.8782	0.5861	0.6114
867	ILE44:C	VAL234:C	7.3149	7.2448	6.6201	-0.0701	-0.6948
868	ILE44:C	LYS238:C	0.9592	0.7563	0.7386	-0.2029	-0.2206
869	ILE44:C	ARG249:C	5.164	5.257	5.0613	0.093	-0.1027
870	ILE44:C	GLU251:C	0.0008	0.0111	0.0137	0.0103	0.0129
871	ILE44:C	TRP123:D	0.0333	0.0268	0.0282	-0.0065	-0.0051
872	ASP45:C	ALA3:C	0.0001	0.0001	0	0	-0.0001
873	ASP45:C	LYS4:C	2.2404	2.5514	2.4673	0.311	0.2269
874	ASP45:C	ARG5:C	14.6916	15.5792	15.7804	0.8876	1.0888
875	ASP45:C	ILE6:C	23.8308	25.8476	24.5925	2.0168	0.7617
876	ASP45:C	ILE7:C	0.5466	0.3481	0.3715	-0.1985	-0.1751
877	ASP45:C	GLY43:C	8.6237	8.6593	8.6417	0.0356	0.018
878	ASP45:C	ILE44:C	30.5842	30.5822	30.6471	-0.002	0.0629
879	ASP45:C	ASP45:C	61.8108	61.8454	61.8104	0.0346	-0.0004
880	ASP45:C	GLU46:C	27.3831	25.2007	25.8346	-2.1824	-1.5485
881	ASP45:C	LEU47:C	1.2403	1.2065	1.2313	-0.0338	-0.009
882	ASP45:C	ILE75:C	9.835	8.2419	8.3001	-1.5931	-1.5349
883	ASP45:C	PRO76:C	4.2659	6.832	5.5243	2.5661	1.2584
884	ASP45:C	VAL234:C	0.0001	0.0002	0.0004	0.0001	0.0003
885	ASP45:C	LYS238:C	8.3876	8.5055	8.3557	0.1179	-0.0319
886	ASP45:C	VAL248:C	0.0001	0.0009	0.0001	0.0008	0
887	ASP45:C	ARG249:C	30.667	30.2244	31.0146	-0.4426	0.3476
888	ASP45:C	LEU250:C	0.0004	0.0002	0.0003	-0.0002	-0.0001
889	ASP45:C	GLU251:C	0.0037	0.0613	0.0614	0.0576	0.0577
890	ASP45:C	TRP123:D	17.5951	16.9719	16.4332	-0.6232	-1.1619
891	ASP45:C	TYR138:D	0.0088	0.0002	0.0006	-0.0086	-0.0082
892	GLU46:C	ARG5:C	15.6834	14.7307	15.1618	-0.9527	-0.5216
893	GLU46:C	ILE6:C	3.9773	5.2932	4.5927	1.3159	0.6154
894	GLU46:C	ILE7:C	24.2636	26.9593	25.0703	2.6957	0.8067
895	GLU46:C	ALA8:C	6.7612	6.7035	6.5576	-0.0577	-0.2036
896	GLU46:C	ILE44:C	10.9572	10.8925	11.1266	-0.0647	0.1694
897	GLU46:C	ASP45:C	27.3831	25.2007	25.8346	-2.1824	-1.5485
898	GLU46:C	GLU46:C	65.9788	65.07	65.3638	-0.9088	-0.615
899	GLU46:C	LEU47:C	26.4348	29.9421	27.7722	3.5073	1.3374
900	GLU46:C	VAL48:C	2.1844	2.3729	2.849	0.1885	0.6646
901	GLU46:C	ILE75:C	6.5169	5.1969	5.969	-1.32	-0.5479
902	GLU46:C	PRO76:C	21.1069	22.6092	21.286	1.5023	0.1791
903	GLU46:C	PHE77:C	0.4377	7.2659	3.849	6.8282	3.4113
904	GLU46:C	THR78:C	1.3835	7.5215	5.6339	6.138	4.2504
905	GLU46:C	LYS99:C	8.3486	9.1933	8.8605	0.8447	0.5119
906	GLU46:C	VAL126:C	0.0003	0.0034	0.0068	0.0031	0.0065
907	GLU46:C	GLU167:C	4.0446	3.0186	3.474	-1.026	-0.5706
908	GLU46:C	ILE199:C	0.0216	0.0731	0.0719	0.0515	0.0503
909	GLU46:C	ALA220:C	0.0001	0	0.0003	-0.0001	0.0002
910	GLU46:C	MET121:D	0.0219	0.0011	0.0018	-0.0208	-0.0201
911	GLU46:C	GLY122:D	0.0187	0.0013	0.0107	-0.0174	-0.008
912	GLU46:C	TRP123:D	1.9652	0.4572	0.928	-1.508	-1.0372
913	GLU46:C	TYR138:D	3.2915	0.6099	1.4149	-2.6816	-1.8766
914	LEU47:C	ILE7:C	2.5865	3.0858	2.4735	0.4993	-0.113
915	LEU47:C	ALA8:C	10.5256	11.9751	10.942	1.4495	0.4164
916	LEU47:C	CYS9:C	0.0243	0.1557	0.2447	0.1314	0.2204
917	LEU47:C	LEU10:C	4.6109	4.1596	4.6613	-0.4513	0.0504
918	LEU47:C	PRO32:C	0.0107	0.002	0.0117	-0.0087	0.001
919	LEU47:C	LEU35:C	0.0251	0.0087	0.081	-0.0164	0.0559
920	LEU47:C	GLY36:C	6.9659	6.6354	5.3441	-0.3305	-1.6218
921	LEU47:C	LYS37:C	0.0807	0.0745	0.0446	-0.0062	-0.0361
922	LEU47:C	TYR39:C	4.0814	4.4281	4.535	0.3467	0.4536
923	LEU47:C	SER40:C	0.1702	0.1706	0.1328	0.0004	-0.0374
924	LEU47:C	ILE44:C	3.3011	3.4686	2.8341	0.1675	-0.467
925	LEU47:C	ASP45:C	1.2403	1.2065	1.2313	-0.0338	-0.009
926	LEU47:C	GLU46:C	26.4348	29.9421	27.7722	3.5073	1.3374
927	LEU47:C	LEU47:C	59.2886	59.3312	60.2734	0.0426	0.9848
928	LEU47:C	VAL48:C	25.6444	25.9034	27.3125	0.259	1.6681
929	LEU47:C	PHE49:C	13.5778	14.023	11.3938	0.4452	-2.184
930	LEU47:C	VAL69:C	0.0118	0.0169	0.2229	0.0051	0.2111
931	LEU47:C	ILE73:C	3.8681	3.6089	3.5884	-0.2592	-0.2797
932	LEU47:C	ILE75:C	7.5251	6.7083	6.4384	-0.8168	-1.0867
933	LEU47:C	PRO76:C	8.2235	8.1284	8.1129	-0.0951	-0.1106
934	LEU47:C	PHE77:C	12.8812	16.8248	16.0352	3.9436	3.154
935	LEU47:C	THR78:C	10.4317	9.6771	9.8488	-0.7546	-0.5829
936	LEU47:C	VAL79:C	0.0014	0.0025	0.0033	0.0011	0.0019
937	VAL48:C	ILE7:C	3.1195	3.2589	3.3051	0.1394	0.1856
938	VAL48:C	ALA8:C	10.18	10.6243	10.3106	0.4443	0.1306
939	VAL48:C	CYS9:C	18.4637	18.4077	18.9773	-0.056	0.5136
940	VAL48:C	LEU10:C	13.7639	13.4669	12.6197	-0.297	-1.1442
941	VAL48:C	ASP11:C	0.0085	0.1686	0.0253	0.1601	0.0168
942	VAL48:C	GLU46:C	2.1844	2.3729	2.849	0.1885	0.6646
943	VAL48:C	LEU47:C	25.6444	25.9034	27.3125	0.259	1.6681
944	VAL48:C	VAL48:C	49	49	49	0	0
945	VAL48:C	PHE49:C	31.9086	31.9736	31.2438	0.065	-0.6648
946	VAL48:C	LEU50:C	7.1727	6.2398	6.2661	-0.9329	-0.9066
947	VAL48:C	PRO76:C	0.0006	0	0.0006	-0.0006	0
948	VAL48:C	PHE77:C	0.0035	0.0168	0.0866	0.0133	0.0831
949	VAL48:C	THR78:C	20.5613	17.5241	19.1274	-3.0372	-1.4339
950	VAL48:C	VAL79:C	0.021	0.0864	0.0885	0.0654	0.0675
951	VAL48:C	GLY80:C	0.0378	0.2056	0.2537	0.1678	0.2159
952	VAL48:C	SER101:C	0.2513	0.1016	0.0581	-0.1497	-0.1932
953	VAL48:C	LEU169:C	0.1631	0.1535	0.1621	-0.0096	-0.001
954	VAL48:C	ILE199:C	0.0005	0.0012	0.0022	0.0007	0.0017
955	VAL48:C	LEU222:C	3.1841	4.2372	3.3964	1.0531	0.2123
956	PHE49:C	ALA8:C	0.0007	0.001	0.0009	0.0003	0.0002
957	PHE49:C	CYS9:C	0.0481	0.0376	0.1625	-0.0105	0.1144
958	PHE49:C	LEU10:C	25.0236	24.0986	21.7461	-0.925	-3.2775
959	PHE49:C	VAL12:C	4.379	2.1134	5.8345	-2.2656	1.4555
960	PHE49:C	VAL17:C	0.2848	0.0134	0.8378	-0.2714	0.553
961	PHE49:C	PRO32:C	8.6248	5.6183	4.7275	-3.0065	-3.8973
962	PHE49:C	VAL33:C	0.2402	0.4777	0.2392	0.2375	-0.001
963	PHE49:C	LEU35:C	0.0004	0	0.0215	-0.0004	0.0211
964	PHE49:C	GLY36:C	0.8157	0.5772	0.2958	-0.2385	-0.5199
965	PHE49:C	LEU47:C	13.5778	14.023	11.3938	0.4452	-2.184
966	PHE49:C	VAL48:C	31.9086	31.9736	31.2438	0.065	-0.6648
967	PHE49:C	PHE49:C	100.108	99.6258	100.095	-0.482	-0.013
968	PHE49:C	LEU50:C	25.0108	23.7887	23.9746	-1.2221	-1.0362
969	PHE49:C	ASP51:C	2.0236	2.0118	2.129	-0.0118	0.1054
970	PHE49:C	MET62:C	0.1801	4.7589	2.7393	4.5788	2.5592
971	PHE49:C	LEU65:C	6.5369	2.4784	3.4589	-4.0585	-3.078
972	PHE49:C	VAL66:C	0.0001	0.2051	0.8303	0.205	0.8302
973	PHE49:C	VAL69:C	7.688	10.7014	8.0022	3.0134	0.3142
974	PHE49:C	ILE73:C	0.8566	1.2339	0.4516	0.3773	-0.405
975	PHE49:C	PRO76:C	0.0004	0	0.0001	-0.0004	-0.0003
976	PHE49:C	PHE77:C	8.367	7.2417	9.1704	-1.1253	0.8034
977	PHE49:C	THR78:C	12.6917	10.9846	10.6341	-1.7071	-2.0576
978	PHE49:C	VAL79:C	13.549	15.4482	15.1002	1.8992	1.5512
979	PHE49:C	GLY80:C	7.6573	7.8287	8.3741	0.1714	0.7168
980	PHE49:C	GLY81:C	0.4752	0.0955	0.4089	-0.3797	-0.0663
981	PHE49:C	SER101:C	0.0003	0.0007	0.0008	0.0004	0.0005
982	LEU50:C	CYS9:C	3.1171	2.9558	3.3858	-0.1613	0.2687
983	LEU50:C	LEU10:C	10.1677	10.3364	10.0063	0.1687	-0.1614
984	LEU50:C	ASP11:C	11.6558	13.6137	10.3326	1.9579	-1.3232
985	LEU50:C	VAL12:C	13.8493	13.585	14.8663	-0.2643	1.017
986	LEU50:C	LYS13:C	0.0012	0.0208	0.0108	0.0196	0.0096
987	LEU50:C	PHE23:C	0.0184	0.0368	0.0146	0.0184	-0.0038
988	LEU50:C	VAL48:C	7.1727	6.2398	6.2661	-0.9329	-0.9066
989	LEU50:C	PHE49:C	25.0108	23.7887	23.9746	-1.2221	-1.0362
990	LEU50:C	LEU50:C	59.3692	61.0566	61.0832	1.6874	1.714
991	LEU50:C	ASP51:C	22.7725	25.4098	25.3138	2.6373	2.5413
992	LEU50:C	ILE52:C	6.438	9.8891	8.5894	3.4511	2.1514
993	LEU50:C	MET62:C	0.0336	3.033	1.0245	2.9994	0.9909
994	LEU50:C	LEU65:C	0.2871	0.0009	0	-0.2862	-0.2871
995	LEU50:C	THR78:C	0.0182	0.0039	0.0117	-0.0143	-0.0065
996	LEU50:C	VAL79:C	0.438	0.1428	0.1716	-0.2952	-0.2664
997	LEU50:C	GLY80:C	16.5518	14.9085	15.7571	-1.6433	-0.7947
998	LEU50:C	GLY81:C	7.8709	2.5807	6.4193	-5.2902	-1.4516
999	LEU50:C	GLY82:C	0.001	0	0.0013	-0.001	0.0003
1000	LEU50:C	SER101:C	1.4391	0.2389	0.4717	-1.2002	-0.9674
1001	LEU50:C	ASN103:C	0.0307	0.0258	0.013	-0.0049	-0.0177
1002	LEU50:C	LEU169:C	0.051	0.0027	0.032	-0.0483	-0.019
1003	LEU50:C	LEU222:C	0.0023	0.0003	0.0059	-0.002	0.0036
1004	ASP51:C	LEU10:C	0.0788	0.0075	0.0269	-0.0713	-0.0519
1005	ASP51:C	ASP11:C	0.0007	0.0001	0.0002	-0.0006	-0.0005
1006	ASP51:C	VAL12:C	17.8922	12.0142	15.9327	-5.878	-1.9595
1007	ASP51:C	LYS13:C	0.5044	0.4212	0.6034	-0.0832	0.099
1008	ASP51:C	ASP14:C	0.1264	0.4492	0.2308	0.3228	0.1044
1009	ASP51:C	GLY15:C	0.0017	0.0101	0.0035	0.0084	0.0018
1010	ASP51:C	PHE23:C	0.0042	0.006	0.002	0.0018	-0.0022
1011	ASP51:C	PHE49:C	2.0236	2.0118	2.129	-0.0118	0.1054
1012	ASP51:C	LEU50:C	22.7725	25.4098	25.3138	2.6373	2.5413
1013	ASP51:C	ASP51:C	63.6488	63.88	63.8664	0.2312	0.2176
1014	ASP51:C	ILE52:C	30.3057	30.5443	29.758	0.2386	-0.5477
1015	ASP51:C	THR53:C	24.8539	19.707	22.3599	-5.1469	-2.494
1016	ASP51:C	ALA54:C	0.008	5.4845	11.8137	5.4765	11.8057
1017	ASP51:C	SER55:C	0.0735	1.5148	4.6019	1.4413	4.5284
1018	ASP51:C	GLU57:C	0.0012	0.0001	0.0245	-0.0011	0.0233
1019	ASP51:C	LYS58:C	14.449	3.4267	1.2313	-11.0223	-13.2177
1020	ASP51:C	ARG59:C	0.0031	0.0021	0.2256	-0.001	0.2225
1021	ASP51:C	THR61:C	3.0606	0.2255	0.0313	-2.8351	-3.0293
1022	ASP51:C	MET62:C	6.9402	13.6949	6.3865	6.7547	-0.5537
1023	ASP51:C	LEU65:C	0.8496	0.0269	0.0048	-0.8227	-0.8448
1024	ASP51:C	VAL79:C	0.0008	0.0011	0.0012	0.0003	0.0004
1025	ASP51:C	GLY80:C	7.1653	7.6292	7.3453	0.4639	0.18
1026	ASP51:C	GLY81:C	17.7089	17.4646	17.5114	-0.2443	-0.1975
1027	ASP51:C	GLY82:C	0.5479	3.171	2.0072	2.6231	1.4593
1028	ASP51:C	ILE83:C	0.0003	0	0.0047	-0.0003	0.0044
1029	ILE52:C	LEU10:C	0.0002	0	0.0051	-0.0002	0.0049
1030	ILE52:C	ASP11:C	8.2281	7.813	8.0069	-0.4151	-0.2212
1031	ILE52:C	VAL12:C	13.9848	15.1546	13.7701	1.1698	-0.2147
1032	ILE52:C	LYS13:C	9.5215	12.0278	8.5696	2.5063	-0.9519
1033	ILE52:C	ASP14:C	0.0072	0.1479	0.0003	0.1407	-0.0069
1034	ILE52:C	VAL18:C	1.7795	0.5298	1.7452	-1.2497	-0.0343
1035	ILE52:C	LYS19:C	0.0002	0.1274	0.0004	0.1272	0.0002
1036	ILE52:C	GLY20:C	0.0106	0.0269	0.0064	0.0163	-0.0042
1037	ILE52:C	THR21:C	0.0868	0.0567	0.2529	-0.0301	0.1661
1038	ILE52:C	ASN22:C	0.0119	0.0063	0.05	-0.0056	0.0381
1039	ILE52:C	PHE23:C	3.614	3.3782	3.6626	-0.2358	0.0486
1040	ILE52:C	ASN25:C	0.003	0	0.0006	-0.003	-0.0024
1041	ILE52:C	LEU26:C	1.7203	0.1467	1.6349	-1.5736	-0.0854
1042	ILE52:C	LEU50:C	6.438	9.8891	8.5894	3.4511	2.1514
1043	ILE52:C	ASP51:C	30.3057	30.5443	29.758	0.2386	-0.5477
1044	ILE52:C	ILE52:C	63.6744	63.0266	63.5646	-0.6478	-0.1098
1045	ILE52:C	THR53:C	28.189	27.5893	28.236	-0.5997	0.047
1046	ILE52:C	ALA54:C	3.3052	4.7588	6.3616	1.4536	3.0564
1047	ILE52:C	LYS58:C	1.6421	0.2565	0.0606	-1.3856	-1.5815
1048	ILE52:C	MET62:C	0.0002	0	0	-0.0002	-0.0002
1049	ILE52:C	GLY81:C	0.0832	0.0073	0.0157	-0.0759	-0.0675
1050	ILE52:C	SER144:C	0.0049	0.0008	0.0337	-0.0041	0.0288
1051	THR53:C	VAL12:C	2.8361	2.0109	2.5533	-0.8252	-0.2828
1052	THR53:C	LYS13:C	8.3823	9.5437	10.4706	1.1614	2.0883
1053	THR53:C	ASP14:C	5.0843	6.6109	5.946	1.5266	0.8617
1054	THR53:C	GLY15:C	0.2078	0.1838	0.284	-0.024	0.0762
1055	THR53:C	PHE23:C	0.0297	1.2729	0.0908	1.2432	0.0611
1056	THR53:C	LEU26:C	0.0023	0	0.0446	-0.0023	0.0423
1057	THR53:C	ASP51:C	24.8539	19.707	22.3599	-5.1469	-2.494
1058	THR53:C	ILE52:C	28.189	27.5893	28.236	-0.5997	0.047
1059	THR53:C	THR53:C	49	48.9998	48.9996	-0.0002	-0.0004
1060	THR53:C	ALA54:C	23.1356	23.3421	22.7544	0.2065	-0.3812
1061	THR53:C	SER55:C	10.026	6.9381	10.068	-3.0879	0.042
1062	THR53:C	VAL56:C	0.0101	0.0622	0.9732	0.0521	0.9631
1063	THR53:C	GLU57:C	0.0693	1.0791	0.3258	1.0098	0.2565
1064	THR53:C	LYS58:C	10.6658	5.0225	2.2913	-5.6433	-8.3745
1065	THR53:C	THR61:C	1.3921	0.5221	0.0201	-0.87	-1.372
1066	THR53:C	MET62:C	0.0161	0.002	0.0037	-0.0141	-0.0124
1067	THR53:C	GLY81:C	0.3353	0.1289	0.0178	-0.2064	-0.3175
1068	THR53:C	GLY82:C	0.0442	0.38	0.0086	0.3358	-0.0356
1069	ALA54:C	LYS13:C	0.1809	0.4334	0.0033	0.2525	-0.1776
1070	ALA54:C	ASP14:C	0.0941	0.0605	0.0025	-0.0336	-0.0916
1071	ALA54:C	PHE23:C	0.0388	1.2662	0.0123	1.2274	-0.0265
1072	ALA54:C	LEU26:C	0.0001	0.0001	0	0	-0.0001
1073	ALA54:C	ASP51:C	0.008	5.4845	11.8137	5.4765	11.8057
1074	ALA54:C	ILE52:C	3.3052	4.7588	6.3616	1.4536	3.0564
1075	ALA54:C	THR53:C	23.1356	23.3421	22.7544	0.2065	-0.3812
1076	ALA54:C	ALA54:C	25	25	25	0	0
1077	ALA54:C	SER55:C	21.8435	20.772	20.6983	-1.0715	-1.1452
1078	ALA54:C	VAL56:C	2.8888	4.839	3.6567	1.9502	0.7679
1079	ALA54:C	GLU57:C	0.1322	4.7255	0.0451	4.5933	-0.0871
1080	ALA54:C	LYS58:C	1.7444	3.2177	0.4461	1.4733	-1.2983
1081	ALA54:C	THR61:C	0.0163	0	0	-0.0163	-0.0163
1082	ALA54:C	GLY81:C	0.002	1.1284	3.032	1.1264	3.03
1083	ALA54:C	GLY82:C	0.0262	3.3549	5.067	3.3287	5.0408
1084	ALA54:C	HIS84:C	0.027	0.616	1.6353	0.589	1.6083
1085	ALA54:C	THR104:C	0.0006	0	0.0509	-0.0006	0.0503
1086	ALA54:C	TYR143:C	0.0017	0.0002	0.0182	-0.0015	0.0165
1087	ALA54:C	SER144:C	0.0004	0	0.0158	-0.0004	0.0154
1088	SER55:C	LYS13:C	0.0004	0.0244	0.0007	0.024	0.0003
1089	SER55:C	ASP14:C	0.0109	0.0885	0.0729	0.0776	0.062
1090	SER55:C	ASP51:C	0.0735	1.5148	4.6019	1.4413	4.5284
1091	SER55:C	THR53:C	10.026	6.9381	10.068	-3.0879	0.042
1092	SER55:C	ALA54:C	21.8435	20.772	20.6983	-1.0715	-1.1452
1093	SER55:C	SER55:C	35.9998	36	36	0.0002	0.0002
1094	SER55:C	VAL56:C	24.7603	25.6526	25.0191	0.8923	0.2588
1095	SER55:C	GLU57:C	14.9796	13.2278	12.1608	-1.7518	-2.8188
1096	SER55:C	LYS58:C	12.4846	4.9825	13.2714	-7.5021	0.7868
1097	SER55:C	ARG59:C	0.0107	0.3229	3.8387	0.3122	3.828
1098	SER55:C	LYS60:C	0.0067	6.0197	0.0015	6.013	-0.0052
1099	SER55:C	THR61:C	0.8854	0.0047	0.0014	-0.8807	-0.884
1100	SER55:C	GLY81:C	0.0163	0.1082	0.6639	0.0919	0.6476
1101	SER55:C	GLY82:C	0.2523	3.1277	2.2667	2.8754	2.0144
1102	SER55:C	ILE83:C	0.0004	0.0795	0.5547	0.0791	0.5543
1103	SER55:C	HIS84:C	0.2022	0.9972	1.8029	0.795	1.6007
1104	VAL56:C	ASP14:C	0.0016	0	0.0016	-0.0016	0
1105	VAL56:C	THR53:C	0.0101	0.0622	0.9732	0.0521	0.9631
1106	VAL56:C	ALA54:C	2.8888	4.839	3.6567	1.9502	0.7679
1107	VAL56:C	SER55:C	24.7603	25.6526	25.0191	0.8923	0.2588
1108	VAL56:C	VAL56:C	48.9992	49	48.9992	0.0008	0
1109	VAL56:C	GLU57:C	28.2069	27.3214	26.8722	-0.8855	-1.3347
1110	VAL56:C	LYS58:C	6.2873	4.7862	6.5313	-1.5011	0.244
1111	VAL56:C	ARG59:C	0.0373	0.3839	8.6053	0.3466	8.568
1112	VAL56:C	LYS60:C	0.0171	1.9967	0.2754	1.9796	0.2583
1113	VAL56:C	THR61:C	0.0002	0	0.0009	-0.0002	0.0007
1114	VAL56:C	MET62:C	0.0001	0	0	-0.0001	-0.0001
1115	VAL56:C	GLY81:C	0.0024	0	0.0102	-0.0024	0.0078
1116	VAL56:C	GLY82:C	1.1467	2.2898	1.0095	1.1431	-0.1372
1117	VAL56:C	ILE83:C	0.0312	0.389	0.1256	0.3578	0.0944
1118	VAL56:C	HIS84:C	4.7244	3.6033	5.6181	-1.1211	0.8937
1119	VAL56:C	ASP85:C	0.0182	0.0384	0.3535	0.0202	0.3353
1120	VAL56:C	THR88:C	0.003	2.0352	0.4383	2.0322	0.4353
1121	VAL56:C	THR104:C	0.0041	0	0.0063	-0.0041	0.0022
1122	VAL56:C	GLU108:C	0.0001	0	0.0001	-0.0001	0
1123	VAL56:C	TYR143:C	0.0055	0.0001	0.0064	-0.0054	0.0009
1124	GLU57:C	LYS13:C	0.0001	0.4276	0.2649	0.4275	0.2648
1125	GLU57:C	ASP14:C	0.0117	0.5226	0.3294	0.5109	0.3177
1126	GLU57:C	ASP51:C	0.0012	0.0001	0.0245	-0.0011	0.0233
1127	GLU57:C	THR53:C	0.0693	1.0791	0.3258	1.0098	0.2565
1128	GLU57:C	ALA54:C	0.1322	4.7255	0.0451	4.5933	-0.0871
1129	GLU57:C	SER55:C	14.9796	13.2278	12.1608	-1.7518	-2.8188
1130	GLU57:C	VAL56:C	28.2069	27.3214	26.8722	-0.8855	-1.3347
1131	GLU57:C	GLU57:C	67.6246	68.2708	68.4036	0.6462	0.779
1132	GLU57:C	LYS58:C	22.728	23.1146	29.3507	0.3866	6.6227
1133	GLU57:C	ARG59:C	5.3037	14.9513	6.2952	9.6476	0.9915
1134	GLU57:C	LYS60:C	7.0277	8.4821	0.6556	1.4544	-6.3721
1135	GLU57:C	THR61:C	3.5728	0.4107	0.3451	-3.1621	-3.2277
1136	GLU57:C	MET62:C	0.0954	0.0112	0.0023	-0.0842	-0.0931
1137	GLU57:C	GLU64:C	0.0012	0	0	-0.0012	-0.0012
1138	GLU57:C	GLY82:C	0.0145	0.001	0.0061	-0.0135	-0.0084
1139	GLU57:C	HIS84:C	0.2089	0.0088	0.1056	-0.2001	-0.1033
1140	GLU57:C	ASP85:C	0.0624	0.0008	0.0989	-0.0616	0.0365
1141	GLU57:C	GLU87:C	0.0001	0	0.001	-0.0001	0.0009
1142	GLU57:C	THR88:C	0.0478	0.0493	0.2363	0.0015	0.1885
1143	LYS58:C	ASP51:C	14.449	3.4267	1.2313	-11.0223	-13.2177
1144	LYS58:C	ILE52:C	1.6421	0.2565	0.0606	-1.3856	-1.5815
1145	LYS58:C	THR53:C	10.6658	5.0225	2.2913	-5.6433	-8.3745
1146	LYS58:C	ALA54:C	1.7444	3.2177	0.4461	1.4733	-1.2983
1147	LYS58:C	SER55:C	12.4846	4.9825	13.2714	-7.5021	0.7868
1148	LYS58:C	VAL56:C	6.2873	4.7862	6.5313	-1.5011	0.244
1149	LYS58:C	GLU57:C	22.728	23.1146	29.3507	0.3866	6.6227
1150	LYS58:C	LYS58:C	67.3826	66.9138	66.3374	-0.4688	-1.0452
1151	LYS58:C	ARG59:C	20.8112	30.3404	21.7	9.5292	0.8888
1152	LYS58:C	LYS60:C	7.275	6.1798	6.0138	-1.0952	-1.2612
1153	LYS58:C	THR61:C	14.8248	0.8817	9.1434	-13.9431	-5.6814
1154	LYS58:C	MET62:C	16.0733	0.8077	3.5705	-15.2656	-12.5028
1155	LYS58:C	LEU63:C	0.568	1.6554	0.0644	1.0874	-0.5036
1156	LYS58:C	GLY80:C	0.0047	0.0001	0.0003	-0.0046	-0.0044
1157	LYS58:C	GLY81:C	6.6144	0.6731	0.2719	-5.9413	-6.3425
1158	LYS58:C	GLY82:C	8.0671	1.5668	0.357	-6.5003	-7.7101
1159	LYS58:C	ILE83:C	0.642	0.0166	0.0728	-0.6254	-0.5692
1160	LYS58:C	HIS84:C	0.1579	0.7339	0.0048	0.576	-0.1531
1161	LYS58:C	ASP85:C	0.0025	0.1642	0.0004	0.1617	-0.0021
1162	LYS58:C	THR88:C	0.6002	0.2953	0.165	-0.3049	-0.4352
1163	LYS58:C	LEU92:C	0.0001	0	0	-0.0001	-0.0001
1164	ARG59:C	ASP51:C	0.0031	0.0021	0.2256	-0.001	0.2225
1165	ARG59:C	SER55:C	0.0107	0.3229	3.8387	0.3122	3.828
1166	ARG59:C	VAL56:C	0.0373	0.3839	8.6053	0.3466	8.568
1167	ARG59:C	GLU57:C	5.3037	14.9513	6.2952	9.6476	0.9915
1168	ARG59:C	LYS58:C	20.8112	30.3404	21.7	9.5292	0.8888
1169	ARG59:C	ARG59:C	83.5736	88.5964	89.1796	5.0228	5.606
1170	ARG59:C	LYS60:C	32.3695	24.4762	25.3261	-7.8933	-7.0434
1171	ARG59:C	THR61:C	8.6693	6.952	8.3007	-1.7173	-0.3686
1172	ARG59:C	MET62:C	13.4875	0.7549	11.3498	-12.7326	-2.1377
1173	ARG59:C	LEU63:C	7.9371	1.7554	14.7086	-6.1817	6.7715
1174	ARG59:C	GLU64:C	0.1556	0.907	0.0964	0.7514	-0.0592
1175	ARG59:C	GLY82:C	0.0101	0.1991	0.6772	0.189	0.6671
1176	ARG59:C	ILE83:C	0.0004	0.078	0.3089	0.0776	0.3085
1177	ARG59:C	HIS84:C	0.0053	0.2441	0.4115	0.2388	0.4062
1178	ARG59:C	ASP85:C	1.2924	0.0375	1.3644	-1.2549	0.072
1179	ARG59:C	GLU87:C	15.4658	0.4952	5.9562	-14.9706	-9.5096
1180	ARG59:C	THR88:C	23.7913	0.8516	18.0612	-22.9397	-5.7301
1181	ARG59:C	GLU91:C	22.6224	1.0114	13.2643	-21.611	-9.3581
1182	ARG59:C	LEU92:C	0.8956	0.0223	0.2374	-0.8733	-0.6582
1183	ARG59:C	LEU94:C	0.0001	0.0006	0	0.0005	-0.0001
1184	LYS60:C	SER55:C	0.0067	6.0197	0.0015	6.013	-0.0052
1185	LYS60:C	VAL56:C	0.0171	1.9967	0.2754	1.9796	0.2583
1186	LYS60:C	GLU57:C	7.0277	8.4821	0.6556	1.4544	-6.3721
1187	LYS60:C	LYS58:C	7.275	6.1798	6.0138	-1.0952	-1.2612
1188	LYS60:C	ARG59:C	32.3695	24.4762	25.3261	-7.8933	-7.0434
1189	LYS60:C	LYS60:C	66.622	64.477	67.6684	-2.145	1.0464
1190	LYS60:C	THR61:C	24.3843	23.617	24.6373	-0.7673	0.253
1191	LYS60:C	MET62:C	8.3389	10.0678	8.4471	1.7289	0.1082
1192	LYS60:C	LEU63:C	17.6083	21.1907	18.8876	3.5824	1.2793
1193	LYS60:C	GLU64:C	9.2745	6.3188	14.4245	-2.9557	5.15
1194	LYS60:C	LEU65:C	0.1791	0.0487	0.2301	-0.1304	0.051
1195	LYS60:C	GLU67:C	0.0005	0	0.0027	-0.0005	0.0022
1196	LYS60:C	GLU91:C	5.9051	2.3193	1.8678	-3.5858	-4.0373
1197	LYS60:C	ARG95:C	0.011	0.2854	0.8774	0.2744	0.8664
1198	THR61:C	VAL12:C	0.0004	0.0065	0.0035	0.0061	0.0031
1199	THR61:C	LYS13:C	0.0019	0.0244	0.0011	0.0225	-0.0008
1200	THR61:C	ASP14:C	0.2989	10.9783	4.7614	10.6794	4.4625
1201	THR61:C	GLY15:C	0.2031	4.9245	4.1836	4.7214	3.9805
1202	THR61:C	ASP51:C	3.0606	0.2255	0.0313	-2.8351	-3.0293
1203	THR61:C	THR53:C	1.3921	0.5221	0.0201	-0.87	-1.372
1204	THR61:C	ALA54:C	0.0163	0	0	-0.0163	-0.0163
1205	THR61:C	SER55:C	0.8854	0.0047	0.0014	-0.8807	-0.884
1206	THR61:C	VAL56:C	0.0002	0	0.0009	-0.0002	0.0007
1207	THR61:C	GLU57:C	3.5728	0.4107	0.3451	-3.1621	-3.2277
1208	THR61:C	LYS58:C	14.8248	0.8817	9.1434	-13.9431	-5.6814
1209	THR61:C	ARG59:C	8.6693	6.952	8.3007	-1.7173	-0.3686
1210	THR61:C	LYS60:C	24.3843	23.617	24.6373	-0.7673	0.253
1211	THR61:C	THR61:C	49	49	49	0	0
1212	THR61:C	MET62:C	24.9428	22.4788	23.0469	-2.464	-1.8959
1213	THR61:C	LEU63:C	8.3281	8.384	8.1764	0.0559	-0.1517
1214	THR61:C	GLU64:C	14.4749	13.9342	13.2052	-0.5407	-1.2697
1215	THR61:C	LEU65:C	5.6849	6.6124	6.9084	0.9275	1.2235
1216	THR61:C	VAL66:C	0.0402	0.1097	0.1192	0.0695	0.079
1217	MET62:C	VAL12:C	0.1163	2.7539	3.0896	2.6376	2.9733
1218	MET62:C	GLY15:C	0.0026	0.6275	1.0736	0.6249	1.071
1219	MET62:C	PHE49:C	0.1801	4.7589	2.7393	4.5788	2.5592
1220	MET62:C	LEU50:C	0.0336	3.033	1.0245	2.9994	0.9909
1221	MET62:C	ASP51:C	6.9402	13.6949	6.3865	6.7547	-0.5537
1222	MET62:C	ILE52:C	0.0002	0	0	-0.0002	-0.0002
1223	MET62:C	THR53:C	0.0161	0.002	0.0037	-0.0141	-0.0124
1224	MET62:C	VAL56:C	0.0001	0	0	-0.0001	-0.0001
1225	MET62:C	GLU57:C	0.0954	0.0112	0.0023	-0.0842	-0.0931
1226	MET62:C	LYS58:C	16.0733	0.8077	3.5705	-15.2656	-12.5028
1227	MET62:C	ARG59:C	13.4875	0.7549	11.3498	-12.7326	-2.1377
1228	MET62:C	LYS60:C	8.3389	10.0678	8.4471	1.7289	0.1082
1229	MET62:C	THR61:C	24.9428	22.4788	23.0469	-2.464	-1.8959
1230	MET62:C	MET62:C	56.5356	59.414	59.3518	2.8784	2.8162
1231	MET62:C	LEU63:C	20.5768	23.8774	23.4764	3.3006	2.8996
1232	MET62:C	GLU64:C	8.4152	8.6333	8.5589	0.2181	0.1437
1233	MET62:C	LEU65:C	15.415	19.0803	17.6679	3.6653	2.2529
1234	MET62:C	VAL66:C	7.8352	11.3023	10.7046	3.4671	2.8694
1235	MET62:C	GLU67:C	0.2853	0.1904	0.2495	-0.0949	-0.0358
1236	MET62:C	VAL79:C	2.8326	2.7551	2.1391	-0.0775	-0.6935
1237	MET62:C	GLY80:C	4.5458	1.3745	1.0154	-3.1713	-3.5304
1238	MET62:C	GLY81:C	3.48	0.3242	0.1711	-3.1558	-3.3089
1239	MET62:C	GLY82:C	2.9268	0.2097	0.0251	-2.7171	-2.9017
1240	MET62:C	ILE83:C	5.024	0.1252	0.1391	-4.8988	-4.8849
1241	MET62:C	HIS84:C	0.0005	0	0	-0.0005	-0.0005
1242	MET62:C	THR88:C	0.8177	0.0167	0.0485	-0.801	-0.7692
1243	MET62:C	LEU92:C	9.6156	2.5438	2.5542	-7.0718	-7.0614
1244	LEU63:C	LYS58:C	0.568	1.6554	0.0644	1.0874	-0.5036
1245	LEU63:C	ARG59:C	7.9371	1.7554	14.7086	-6.1817	6.7715
1246	LEU63:C	LYS60:C	17.6083	21.1907	18.8876	3.5824	1.2793
1247	LEU63:C	THR61:C	8.3281	8.384	8.1764	0.0559	-0.1517
1248	LEU63:C	MET62:C	20.5768	23.8774	23.4764	3.3006	2.8996
1249	LEU63:C	LEU63:C	62.7134	60.5794	60.6276	-2.134	-2.0858
1250	LEU63:C	GLU64:C	22.8574	24.5817	25.7736	1.7243	2.9162
1251	LEU63:C	LEU65:C	8.6467	8.2374	8.3544	-0.4093	-0.2923
1252	LEU63:C	VAL66:C	15.8627	13.9976	15.2112	-1.8651	-0.6515
1253	LEU63:C	GLU67:C	8.0874	6.8798	5.9936	-1.2076	-2.0938
1254	LEU63:C	LYS68:C	0.3242	0.0336	0.0879	-0.2906	-0.2363
1255	LEU63:C	THR88:C	0.0223	0.0451	0.3143	0.0228	0.292
1256	LEU63:C	GLU91:C	11.8733	8.9322	10.8944	-2.9411	-0.9789
1257	LEU63:C	LEU92:C	6.4	6.8552	7.1023	0.4552	0.7023
1258	LEU63:C	ARG95:C	5.1816	25.6379	22.3878	20.4563	17.2062
1259	GLU64:C	ASP14:C	0.0307	0.0012	0.0001	-0.0295	-0.0306
1260	GLU64:C	GLY15:C	0.0701	0.0034	0.0004	-0.0667	-0.0697
1261	GLU64:C	ASP31:C	0.0002	0.0001	0	-0.0001	-0.0002
1262	GLU64:C	GLU57:C	0.0012	0	0	-0.0012	-0.0012
1263	GLU64:C	ARG59:C	0.1556	0.907	0.0964	0.7514	-0.0592
1264	GLU64:C	LYS60:C	9.2745	6.3188	14.4245	-2.9557	5.15
1265	GLU64:C	THR61:C	14.4749	13.9342	13.2052	-0.5407	-1.2697
1266	GLU64:C	MET62:C	8.4152	8.6333	8.5589	0.2181	0.1437
1267	GLU64:C	LEU63:C	22.8574	24.5817	25.7736	1.7243	2.9162
1268	GLU64:C	GLU64:C	69.3642	71.2302	74.4984	1.866	5.1342
1269	GLU64:C	LEU65:C	21.0718	20.8828	20.8168	-0.189	-0.255
1270	GLU64:C	VAL66:C	8.3402	7.9999	8.1081	-0.3403	-0.2321
1271	GLU64:C	GLU67:C	14.0712	15.0228	13.6035	0.9516	-0.4677
1272	GLU64:C	LYS68:C	12.2333	8.8136	9.5635	-3.4197	-2.6698
1273	GLU64:C	VAL69:C	0.1401	0.0568	0.1035	-0.0833	-0.0366
1274	GLU64:C	ARG95:C	0.864	10.6758	16.7518	9.8118	15.8878
1275	LEU65:C	VAL12:C	5.3973	2.8301	2.0285	-2.5672	-3.3688
1276	LEU65:C	ASP14:C	0.0001	0.0379	0.0089	0.0378	0.0088
1277	LEU65:C	GLY15:C	0.3723	3.7255	4.5609	3.3532	4.1886
1278	LEU65:C	ARG16:C	0.0104	0.0674	0.6327	0.057	0.6223
1279	LEU65:C	VAL17:C	0.0016	0	0.2139	-0.0016	0.2123
1280	LEU65:C	ASP31:C	0.0005	0.1334	0.081	0.1329	0.0805
1281	LEU65:C	PRO32:C	2.3261	5.4341	5.0865	3.108	2.7604
1282	LEU65:C	VAL33:C	0.0669	2.2957	1.1233	2.2288	1.0564
1283	LEU65:C	PHE49:C	6.5369	2.4784	3.4589	-4.0585	-3.078
1284	LEU65:C	LEU50:C	0.2871	0.0009	0	-0.2862	-0.2871
1285	LEU65:C	ASP51:C	0.8496	0.0269	0.0048	-0.8227	-0.8448
1286	LEU65:C	LYS60:C	0.1791	0.0487	0.2301	-0.1304	0.051
1287	LEU65:C	THR61:C	5.6849	6.6124	6.9084	0.9275	1.2235
1288	LEU65:C	MET62:C	15.415	19.0803	17.6679	3.6653	2.2529
1289	LEU65:C	LEU63:C	8.6467	8.2374	8.3544	-0.4093	-0.2923
1290	LEU65:C	GLU64:C	21.0718	20.8828	20.8168	-0.189	-0.255
1291	LEU65:C	LEU65:C	62.567	62.7548	62.5624	0.1878	-0.0046
1292	LEU65:C	VAL66:C	25.4747	24.497	24.7678	-0.9777	-0.7069
1293	LEU65:C	GLU67:C	8.2062	9.0043	8.6968	0.7981	0.4906
1294	LEU65:C	LYS68:C	11.7605	15.235	14.4329	3.4745	2.6724
1295	LEU65:C	VAL69:C	9.879	11.7518	10.8691	1.8728	0.9901
1296	LEU65:C	ALA70:C	0.3376	0.5264	0.5285	0.1888	0.1909
1297	LEU65:C	PHE77:C	0.6849	0.0159	0.0279	-0.669	-0.657
1298	LEU65:C	VAL79:C	1.5522	0.0474	0.0345	-1.5048	-1.5177
1299	LEU65:C	GLY80:C	0.0805	0.0005	0.0001	-0.08	-0.0804
1300	LEU65:C	LEU92:C	0.0001	0	0	-0.0001	-0.0001
1301	VAL66:C	PHE49:C	0.0001	0.2051	0.8303	0.205	0.8302
1302	VAL66:C	THR61:C	0.0402	0.1097	0.1192	0.0695	0.079
1303	VAL66:C	MET62:C	7.8352	11.3023	10.7046	3.4671	2.8694
1304	VAL66:C	LEU63:C	15.8627	13.9976	15.2112	-1.8651	-0.6515
1305	VAL66:C	GLU64:C	8.3402	7.9999	8.1081	-0.3403	-0.2321
1306	VAL66:C	LEU65:C	25.4747	24.497	24.7678	-0.9777	-0.7069
1307	VAL66:C	VAL66:C	48.9998	49	49	0.0002	0.0002
1308	VAL66:C	GLU67:C	22.5015	23.4728	22.7962	0.9713	0.2947
1309	VAL66:C	LYS68:C	8.4627	8.4193	8.2002	-0.0434	-0.2625
1310	VAL66:C	VAL69:C	12.6182	16.9025	14.706	4.2843	2.0878
1311	VAL66:C	ALA70:C	8.1799	6.8997	6.4241	-1.2802	-1.7558
1312	VAL66:C	GLU71:C	0.0555	0.2881	0.259	0.2326	0.2035
1313	VAL66:C	PHE77:C	7.8168	5.1261	9.0706	-2.6907	1.2538
1314	VAL66:C	VAL79:C	2.9445	3.4068	3.5841	0.4623	0.6396
1315	VAL66:C	GLU91:C	0.0082	0.0036	0.0021	-0.0046	-0.0061
1316	VAL66:C	LEU92:C	10.0918	5.1944	5.3366	-4.8974	-4.7552
1317	VAL66:C	ARG95:C	9.3959	8.0958	6.2333	-1.3001	-3.1626
1318	VAL66:C	GLY96:C	2.8787	6.6828	5.5158	3.8041	2.6371
1319	VAL66:C	ALA97:C	4.9567	4.1022	3.7509	-0.8545	-1.2058
1320	GLU67:C	LYS60:C	0.0005	0	0.0027	-0.0005	0.0022
1321	GLU67:C	MET62:C	0.2853	0.1904	0.2495	-0.0949	-0.0358
1322	GLU67:C	LEU63:C	8.0874	6.8798	5.9936	-1.2076	-2.0938
1323	GLU67:C	GLU64:C	14.0712	15.0228	13.6035	0.9516	-0.4677
1324	GLU67:C	LEU65:C	8.2062	9.0043	8.6968	0.7981	0.4906
1325	GLU67:C	VAL66:C	22.5015	23.4728	22.7962	0.9713	0.2947
1326	GLU67:C	GLU67:C	77.6122	67.8872	68.7528	-9.725	-8.8594
1327	GLU67:C	LYS68:C	25.5241	24.1453	24.8294	-1.3788	-0.6947
1328	GLU67:C	VAL69:C	7.0681	7.9782	8.3644	0.9101	1.2963
1329	GLU67:C	ALA70:C	5.8458	11.0848	11.9177	5.239	6.0719
1330	GLU67:C	GLU71:C	2.7122	7.2091	10.441	4.4969	7.7288
1331	GLU67:C	GLN72:C	0.0975	0.0497	0.1059	-0.0478	0.0084
1332	GLU67:C	ARG95:C	35.2535	27.1357	31.9032	-8.1178	-3.3503
1333	GLU67:C	GLY96:C	0.0066	0.8902	0.6905	0.8836	0.6839
1334	GLU67:C	MET14:D	0.0004	0.3042	1.1604	0.3038	1.16
1335	GLU67:C	ARG18:D	0.096	0.0817	0.7684	-0.0143	0.6724
1336	LYS68:C	ASP14:C	0.0036	0	0	-0.0036	-0.0036
1337	LYS68:C	GLY15:C	0.469	0.0138	0.0039	-0.4552	-0.4651
1338	LYS68:C	ARG16:C	0.0155	0.0028	0.0034	-0.0127	-0.0121
1339	LYS68:C	ASP31:C	0.5982	0.405	0.3546	-0.1932	-0.2436
1340	LYS68:C	PRO32:C	0.5297	0.0075	0.2004	-0.5222	-0.3293
1341	LYS68:C	VAL33:C	6.3445	5.2263	5.7443	-1.1182	-0.6002
1342	LYS68:C	LEU63:C	0.3242	0.0336	0.0879	-0.2906	-0.2363
1343	LYS68:C	GLU64:C	12.2333	8.8136	9.5635	-3.4197	-2.6698
1344	LYS68:C	LEU65:C	11.7605	15.235	14.4329	3.4745	2.6724
1345	LYS68:C	VAL66:C	8.4627	8.4193	8.2002	-0.0434	-0.2625
1346	LYS68:C	GLU67:C	25.5241	24.1453	24.8294	-1.3788	-0.6947
1347	LYS68:C	LYS68:C	65.767	66.9354	67.4912	1.1684	1.7242
1348	LYS68:C	VAL69:C	24.5507	23.0039	23.0672	-1.5468	-1.4835
1349	LYS68:C	ALA70:C	4.5375	8.1515	8.0863	3.614	3.5488
1350	LYS68:C	GLU71:C	1.1031	14.9563	16.8141	13.8532	15.711
1351	LYS68:C	GLN72:C	5.6018	11.5446	9.3786	5.9428	3.7768
1352	LYS68:C	ILE73:C	0.0058	0.7708	0.5807	0.765	0.5749
1353	LYS68:C	ARG95:C	0.0163	0.0035	0.019	-0.0128	0.0027
1354	LYS68:C	ARG18:D	0.0004	0.0264	0.0741	0.026	0.0737
1355	VAL69:C	PRO32:C	2.4538	0.1249	1.7281	-2.3289	-0.7257
1356	VAL69:C	VAL33:C	7.8053	5.14	6.1847	-2.6653	-1.6206
1357	VAL69:C	GLY36:C	0.0002	0.0001	0.0277	-0.0001	0.0275
1358	VAL69:C	LEU47:C	0.0118	0.0169	0.2229	0.0051	0.2111
1359	VAL69:C	PHE49:C	7.688	10.7014	8.0022	3.0134	0.3142
1360	VAL69:C	GLU64:C	0.1401	0.0568	0.1035	-0.0833	-0.0366
1361	VAL69:C	LEU65:C	9.879	11.7518	10.8691	1.8728	0.9901
1362	VAL69:C	VAL66:C	12.6182	16.9025	14.706	4.2843	2.0878
1363	VAL69:C	GLU67:C	7.0681	7.9782	8.3644	0.9101	1.2963
1364	VAL69:C	LYS68:C	24.5507	23.0039	23.0672	-1.5468	-1.4835
1365	VAL69:C	VAL69:C	49	49	49	0	0
1366	VAL69:C	ALA70:C	21.7023	22.4212	22.2743	0.7189	0.572
1367	VAL69:C	GLU71:C	7.2495	8.431	8.6299	1.1815	1.3804
1368	VAL69:C	GLN72:C	12.1668	9.8513	9.6927	-2.3155	-2.4741
1369	VAL69:C	ILE73:C	13.3931	18.8927	17.7324	5.4996	4.3393
1370	VAL69:C	PHE77:C	12.6683	14.778	14.9831	2.1097	2.3148
1371	VAL69:C	VAL79:C	0.0058	0.0005	0.0003	-0.0053	-0.0055
1372	VAL69:C	ASN15:D	0.0488	0.1127	0.024	0.0639	-0.0248
1373	VAL69:C	ARG22:D	0.0001	0	0.0016	-0.0001	0.0015
1374	ALA70:C	LEU65:C	0.3376	0.5264	0.5285	0.1888	0.1909
1375	ALA70:C	VAL66:C	8.1799	6.8997	6.4241	-1.2802	-1.7558
1376	ALA70:C	GLU67:C	5.8458	11.0848	11.9177	5.239	6.0719
1377	ALA70:C	LYS68:C	4.5375	8.1515	8.0863	3.614	3.5488
1378	ALA70:C	VAL69:C	21.7023	22.4212	22.2743	0.7189	0.572
1379	ALA70:C	ALA70:C	25	25	25	0	0
1380	ALA70:C	GLU71:C	32.1556	20.6397	20.6379	-11.5159	-11.5177
1381	ALA70:C	GLN72:C	5.8398	5.3588	6.6761	-0.481	0.8363
1382	ALA70:C	ILE73:C	4.952	3.5609	7.4467	-1.3911	2.4947
1383	ALA70:C	PHE77:C	10.0353	7.2449	7.1578	-2.7904	-2.8775
1384	ALA70:C	ARG95:C	4.8119	0.7146	0.7965	-4.0973	-4.0154
1385	ALA70:C	GLY96:C	3.4155	3.8966	3.9767	0.4811	0.5612
1386	ALA70:C	ALA97:C	0.1778	0.1807	0.2484	0.0029	0.0706
1387	ALA70:C	ASN12:D	0.0833	0.465	0.8513	0.3817	0.768
1388	ALA70:C	MET14:D	0.0034	1.1899	1.3731	1.1865	1.3697
1389	ALA70:C	ASN15:D	6.7505	9.3228	9.8613	2.5723	3.1108
1390	ALA70:C	ARG18:D	0.5456	0.8249	1.8768	0.2793	1.3312
1391	ALA70:C	ARG22:D	0.0107	0.0148	0.1083	0.0041	0.0976
1392	ALA70:C	LYS181:D	0.3944	0.1471	0.2718	-0.2473	-0.1226
1393	GLU71:C	VAL33:C	0.0005	0	0.0006	-0.0005	0.0001
1394	GLU71:C	LYS37:C	0.0001	0	0	-0.0001	-0.0001
1395	GLU71:C	VAL66:C	0.0555	0.2881	0.259	0.2326	0.2035
1396	GLU71:C	GLU67:C	2.7122	7.2091	10.441	4.4969	7.7288
1397	GLU71:C	LYS68:C	1.1031	14.9563	16.8141	13.8532	15.711
1398	GLU71:C	VAL69:C	7.2495	8.431	8.6299	1.1815	1.3804
1399	GLU71:C	ALA70:C	32.1556	20.6397	20.6379	-11.5159	-11.5177
1400	GLU71:C	GLU71:C	71.5232	69.191	68.0682	-2.3322	-3.455
1401	GLU71:C	GLN72:C	34.2909	36.3791	34.3265	2.0882	0.0356
1402	GLU71:C	ILE73:C	6.2569	4.9438	4.7999	-1.3131	-1.457
1403	GLU71:C	ASP74:C	0.0004	0.001	0	0.0006	-0.0004
1404	GLU71:C	PHE77:C	0.0002	0	0	-0.0002	-0.0002
1405	GLU71:C	ARG95:C	12.2862	0.2354	0.0001	-12.0508	-12.2861
1406	GLU71:C	GLY96:C	0.0353	0.0003	0	-0.035	-0.0353
1407	GLU71:C	ASN12:D	1.6993	0.2789	0.3355	-1.4204	-1.3638
1408	GLU71:C	ILE13:D	0.0001	0	0.0002	-0.0001	0.0001
1409	GLU71:C	MET14:D	10.6897	10.2246	9.0451	-0.4651	-1.6446
1410	GLU71:C	ASN15:D	22.0773	13.1657	5.5156	-8.9116	-16.5617
1411	GLU71:C	ARG18:D	9.8042	17.7281	28.8393	7.9239	19.0351
1412	GLU71:C	GLY19:D	0.006	0.0045	0.0197	-0.0015	0.0137
1413	GLU71:C	LYS21:D	0.0187	0.022	0.147	0.0033	0.1283
1414	GLU71:C	ARG22:D	0.4314	0.8082	3.5855	0.3768	3.1541
1415	GLN72:C	VAL33:C	5.5825	4.2037	5.3259	-1.3788	-0.2566
1416	GLN72:C	GLU34:C	0.0154	0.1093	0.1167	0.0939	0.1013
1417	GLN72:C	GLY36:C	0.0008	0	0.1436	-0.0008	0.1428
1418	GLN72:C	LYS37:C	5.8791	6.8088	6.2272	0.9297	0.3481
1419	GLN72:C	SER40:C	0.0002	0	0.0019	-0.0002	0.0017
1420	GLN72:C	GLU67:C	0.0975	0.0497	0.1059	-0.0478	0.0084
1421	GLN72:C	LYS68:C	5.6018	11.5446	9.3786	5.9428	3.7768
1422	GLN72:C	VAL69:C	12.1668	9.8513	9.6927	-2.3155	-2.4741
1423	GLN72:C	ALA70:C	5.8398	5.3588	6.6761	-0.481	0.8363
1424	GLN72:C	GLU71:C	34.2909	36.3791	34.3265	2.0882	0.0356
1425	GLN72:C	GLN72:C	75.4242	75.3214	75.9272	-0.1028	0.503
1426	GLN72:C	ILE73:C	28.9956	28.4805	27.5865	-0.5151	-1.4091
1427	GLN72:C	ASP74:C	2.8303	3.4315	3.7432	0.6012	0.9129
1428	GLN72:C	ARG95:C	0.0001	0	0	-0.0001	-0.0001
1429	GLN72:C	ASN15:D	1.3677	1.5543	0.3677	0.1866	-1
1430	GLN72:C	ARG18:D	4.6894	6.8344	4.6005	2.145	-0.0889
1431	GLN72:C	ARG22:D	2.8143	2.8106	8.4178	-0.0037	5.6035
1432	ILE73:C	PRO32:C	0.3026	0.1261	0.185	-0.1765	-0.1176
1433	ILE73:C	VAL33:C	3.1229	5.277	4.1361	2.1541	1.0132
1434	ILE73:C	GLY36:C	4.5931	5.1331	5.6634	0.54	1.0703
1435	ILE73:C	LYS37:C	3.8475	4.8008	4.1688	0.9533	0.3213
1436	ILE73:C	SER40:C	0.7764	0.2212	0.5727	-0.5552	-0.2037
1437	ILE73:C	LEU47:C	3.8681	3.6089	3.5884	-0.2592	-0.2797
1438	ILE73:C	PHE49:C	0.8566	1.2339	0.4516	0.3773	-0.405
1439	ILE73:C	LYS68:C	0.0058	0.7708	0.5807	0.765	0.5749
1440	ILE73:C	VAL69:C	13.3931	18.8927	17.7324	5.4996	4.3393
1441	ILE73:C	ALA70:C	4.952	3.5609	7.4467	-1.3911	2.4947
1442	ILE73:C	GLU71:C	6.2569	4.9438	4.7999	-1.3131	-1.457
1443	ILE73:C	GLN72:C	28.9956	28.4805	27.5865	-0.5151	-1.4091
1444	ILE73:C	ILE73:C	62.6212	61.818	61.9542	-0.8032	-0.667
1445	ILE73:C	ASP74:C	28.105	27.2959	27.6432	-0.8091	-0.4618
1446	ILE73:C	ILE75:C	17.594	17.3462	18.1396	-0.2478	0.5456
1447	ILE73:C	PRO76:C	0.2109	0.2864	0.1805	0.0755	-0.0304
1448	ILE73:C	PHE77:C	4.3765	1.854	2.9367	-2.5225	-1.4398
1449	ILE73:C	GLY96:C	0.0016	0	0.0001	-0.0016	-0.0015
1450	ILE73:C	ASP98:C	0.0179	0	0.0133	-0.0179	-0.0046
1451	ILE73:C	ASN15:D	6.1065	5.5534	1.2833	-0.5531	-4.8232
1452	ILE73:C	ARG18:D	0.0002	0.0101	0.0005	0.0099	0.0003
1453	ILE73:C	ARG22:D	0.8	0.5874	3.1033	-0.2126	2.3033
1454	ILE73:C	GLU180:D	1.3854	1.165	1.1583	-0.2204	-0.2271
1455	ILE73:C	LYS181:D	1.0336	0.3355	1.3394	-0.6981	0.3058
1456	ASP74:C	GLY36:C	0.0596	0.0175	0.0794	-0.0421	0.0198
1457	ASP74:C	LYS37:C	0.283	0.0606	0.0958	-0.2224	-0.1872
1458	ASP74:C	SER40:C	9.1915	8.4018	8.1424	-0.7897	-1.0491
1459	ASP74:C	GLU41:C	0.0278	0.0456	0.0408	0.0178	0.013
1460	ASP74:C	GLU71:C	0.0004	0.001	0	0.0006	-0.0004
1461	ASP74:C	GLN72:C	2.8303	3.4315	3.7432	0.6012	0.9129
1462	ASP74:C	ILE73:C	28.105	27.2959	27.6432	-0.8091	-0.4618
1463	ASP74:C	ASP74:C	63.9386	63.913	63.9158	-0.0256	-0.0228
1464	ASP74:C	ILE75:C	34.7058	35.3013	34.6329	0.5955	-0.0729
1465	ASP74:C	PRO76:C	2.4889	2.5962	2.8847	0.1073	0.3958
1466	ASP74:C	ASP98:C	0.0007	0	0.0009	-0.0007	0.0002
1467	ASP74:C	ASN15:D	1.0354	2.4181	0.1775	1.3827	-0.8579
1468	ASP74:C	ARG22:D	5.5503	4.4029	6.178	-1.1474	0.6277
1469	ASP74:C	TRP123:D	0.1689	0.1855	0.2044	0.0166	0.0355
1470	ASP74:C	PRO179:D	0.0286	0.0121	0.0091	-0.0165	-0.0195
1471	ASP74:C	GLU180:D	8.3818	7.9294	7.6722	-0.4524	-0.7096
1472	ASP74:C	LYS181:D	10.6076	10.1587	10.5963	-0.4489	-0.0113
1473	ASP74:C	SER182:D	3.8497	3.8684	3.7055	0.0187	-0.1442
1474	ASP74:C	SER183:D	27.4652	27.6434	28.5234	0.1782	1.0582
1475	ASP74:C	LYS184:D	2.2769	2.2972	5.3149	0.0203	3.038
1476	ASP74:C	ARG187:D	9.0429	8.6687	3.3028	-0.3742	-5.7401
1477	ILE75:C	GLY36:C	0.6891	0.7007	0.6691	0.0116	-0.02
1478	ILE75:C	TYR39:C	0.7181	0.6546	0.8323	-0.0635	0.1142
1479	ILE75:C	SER40:C	10.9934	11.1316	10.8691	0.1382	-0.1243
1480	ILE75:C	ILE44:C	7.4029	7.2508	7.465	-0.1521	0.0621
1481	ILE75:C	ASP45:C	9.835	8.2419	8.3001	-1.5931	-1.5349
1482	ILE75:C	GLU46:C	6.5169	5.1969	5.969	-1.32	-0.5479
1483	ILE75:C	LEU47:C	7.5251	6.7083	6.4384	-0.8168	-1.0867
1484	ILE75:C	ILE73:C	17.594	17.3462	18.1396	-0.2478	0.5456
1485	ILE75:C	ASP74:C	34.7058	35.3013	34.6329	0.5955	-0.0729
1486	ILE75:C	ILE75:C	63.644	63.5714	63.6626	-0.0726	0.0186
1487	ILE75:C	PRO76:C	35.3058	37.2634	36.5401	1.9576	1.2343
1488	ILE75:C	PHE77:C	5.5051	5.6766	5.3582	0.1715	-0.1469
1489	ILE75:C	ASP98:C	1.5203	0.1433	0.8472	-1.377	-0.6731
1490	ILE75:C	ARG249:C	0.5254	1.0405	0.8067	0.5151	0.2813
1491	ILE75:C	ASN15:D	0.0003	0.0278	0.0016	0.0275	0.0013
1492	ILE75:C	TRP123:D	3.7989	4.1522	3.6772	0.3533	-0.1217
1493	ILE75:C	GLU180:D	0.9976	0.8567	0.7483	-0.1409	-0.2493
1494	ILE75:C	LYS181:D	14.5704	13.6409	13.2918	-0.9295	-1.2786
1495	ILE75:C	SER182:D	0.0687	0.0345	0.0219	-0.0342	-0.0468
1496	ILE75:C	SER183:D	3.9478	4.0462	4.485	0.0984	0.5372
1497	PRO76:C	ASP45:C	4.2659	6.832	5.5243	2.5661	1.2584
1498	PRO76:C	GLU46:C	21.1069	22.6092	21.286	1.5023	0.1791
1499	PRO76:C	LEU47:C	8.2235	8.1284	8.1129	-0.0951	-0.1106
1500	PRO76:C	VAL48:C	0.0006	0	0.0006	-0.0006	0
1501	PRO76:C	PHE49:C	0.0004	0	0.0001	-0.0004	-0.0003
1502	PRO76:C	ILE73:C	0.2109	0.2864	0.1805	0.0755	-0.0304
1503	PRO76:C	ASP74:C	2.4889	2.5962	2.8847	0.1073	0.3958
1504	PRO76:C	ILE75:C	35.3058	37.2634	36.5401	1.9576	1.2343
1505	PRO76:C	PRO76:C	49	49	49	0	0
1506	PRO76:C	PHE77:C	23.5201	25.5368	24.2053	2.0167	0.6852
1507	PRO76:C	THR78:C	1.9944	1.7833	2.0335	-0.2111	0.0391
1508	PRO76:C	ASP98:C	11.2299	1.0425	5.6122	-10.1874	-5.6177
1509	PRO76:C	LYS99:C	0.7484	0.4145	0.459	-0.3339	-0.2894
1510	PRO76:C	TRP123:D	4.3173	7.5673	6.2713	3.25	1.954
1511	PRO76:C	TYR138:D	16.1389	17.6808	16.6187	1.5419	0.4798
1512	PRO76:C	LYS181:D	15.6664	13.1086	14.5761	-2.5578	-1.0903
1513	PHE77:C	GLU46:C	0.4377	7.2659	3.849	6.8282	3.4113
1514	PHE77:C	LEU47:C	12.8812	16.8248	16.0352	3.9436	3.154
1515	PHE77:C	VAL48:C	0.0035	0.0168	0.0866	0.0133	0.0831
1516	PHE77:C	PHE49:C	8.367	7.2417	9.1704	-1.1253	0.8034
1517	PHE77:C	LEU65:C	0.6849	0.0159	0.0279	-0.669	-0.657
1518	PHE77:C	VAL66:C	7.8168	5.1261	9.0706	-2.6907	1.2538
1519	PHE77:C	VAL69:C	12.6683	14.778	14.9831	2.1097	2.3148
1520	PHE77:C	ALA70:C	10.0353	7.2449	7.1578	-2.7904	-2.8775
1521	PHE77:C	GLU71:C	0.0002	0	0	-0.0002	-0.0002
1522	PHE77:C	ILE73:C	4.3765	1.854	2.9367	-2.5225	-1.4398
1523	PHE77:C	ILE75:C	5.5051	5.6766	5.3582	0.1715	-0.1469
1524	PHE77:C	PRO76:C	23.5201	25.5368	24.2053	2.0167	0.6852
1525	PHE77:C	PHE77:C	109.468	110.329	108.52	0.861	-0.948
1526	PHE77:C	THR78:C	29.9442	31.9604	31.627	2.0162	1.6828
1527	PHE77:C	VAL79:C	5.9991	5.7125	6.3458	-0.2866	0.3467
1528	PHE77:C	ARG95:C	0.0001	0	0.0001	-0.0001	0
1529	PHE77:C	GLY96:C	5.3019	4.388	4.8889	-0.9139	-0.413
1530	PHE77:C	ALA97:C	13.6264	7.089	9.2983	-6.5374	-4.3281
1531	PHE77:C	ASP98:C	27.4954	7.0587	16.0758	-20.4367	-11.4196
1532	PHE77:C	LYS99:C	9.1508	10.3696	9.0773	1.2188	-0.0735
1533	PHE77:C	VAL100:C	0.0002	0	0	-0.0002	-0.0002
1534	PHE77:C	ASN15:D	0.0302	0.0474	0.1184	0.0172	0.0882
1535	PHE77:C	LYS181:D	2.4074	1.4521	1.4485	-0.9553	-0.9589
1536	THR78:C	GLU46:C	1.3835	7.5215	5.6339	6.138	4.2504
1537	THR78:C	LEU47:C	10.4317	9.6771	9.8488	-0.7546	-0.5829
1538	THR78:C	VAL48:C	20.5613	17.5241	19.1274	-3.0372	-1.4339
1539	THR78:C	PHE49:C	12.6917	10.9846	10.6341	-1.7071	-2.0576
1540	THR78:C	LEU50:C	0.0182	0.0039	0.0117	-0.0143	-0.0065
1541	THR78:C	PRO76:C	1.9944	1.7833	2.0335	-0.2111	0.0391
1542	THR78:C	PHE77:C	29.9442	31.9604	31.627	2.0162	1.6828
1543	THR78:C	THR78:C	49	49	49	0	0
1544	THR78:C	VAL79:C	29.0937	29.0404	29.0372	-0.0533	-0.0565
1545	THR78:C	GLY80:C	2.2877	2.2007	2.4302	-0.087	0.1425
1546	THR78:C	ALA97:C	0.0021	0.0007	0.0467	-0.0014	0.0446
1547	THR78:C	ASP98:C	0.0308	0.0015	0.0894	-0.0293	0.0586
1548	THR78:C	LYS99:C	26.3754	26.0689	25.8274	-0.3065	-0.548
1549	THR78:C	VAL100:C	3.8924	3.9368	3.3873	0.0444	-0.5051
1550	THR78:C	SER101:C	4.1289	4.2262	3.7891	0.0973	-0.3398
1551	THR78:C	VAL126:C	2.553	3.8021	3.2225	1.2491	0.6695
1552	THR78:C	GLU167:C	0.0416	0.307	0.1951	0.2654	0.1535
1553	VAL79:C	LEU47:C	0.0014	0.0025	0.0033	0.0011	0.0019
1554	VAL79:C	VAL48:C	0.021	0.0864	0.0885	0.0654	0.0675
1555	VAL79:C	PHE49:C	13.549	15.4482	15.1002	1.8992	1.5512
1556	VAL79:C	LEU50:C	0.438	0.1428	0.1716	-0.2952	-0.2664
1557	VAL79:C	ASP51:C	0.0008	0.0011	0.0012	0.0003	0.0004
1558	VAL79:C	MET62:C	2.8326	2.7551	2.1391	-0.0775	-0.6935
1559	VAL79:C	LEU65:C	1.5522	0.0474	0.0345	-1.5048	-1.5177
1560	VAL79:C	VAL66:C	2.9445	3.4068	3.5841	0.4623	0.6396
1561	VAL79:C	VAL69:C	0.0058	0.0005	0.0003	-0.0053	-0.0055
1562	VAL79:C	PHE77:C	5.9991	5.7125	6.3458	-0.2866	0.3467
1563	VAL79:C	THR78:C	29.0937	29.0404	29.0372	-0.0533	-0.0565
1564	VAL79:C	VAL79:C	49	49	49	0	0
1565	VAL79:C	GLY80:C	20.4716	20.8869	20.8131	0.4153	0.3415
1566	VAL79:C	GLY81:C	1.1522	1.694	1.4209	0.5418	0.2687
1567	VAL79:C	ILE83:C	2.8813	1.3667	2.1608	-1.5146	-0.7205
1568	VAL79:C	LEU92:C	4.2563	6.4099	6.444	2.1536	2.1877
1569	VAL79:C	ILE93:C	0.0017	0.0019	0.0011	0.0002	-0.0006
1570	VAL79:C	ALA97:C	2.0412	2.734	2.914	0.6928	0.8728
1571	VAL79:C	ASP98:C	0.0003	0.0005	0.0006	0.0002	0.0003
1572	VAL79:C	LYS99:C	8.363	8.8944	8.2914	0.5314	-0.0716
1573	VAL79:C	VAL100:C	12.7922	13.8444	12.69	1.0522	-0.1022
1574	VAL79:C	SER101:C	10.0068	10.6826	10.4041	0.6758	0.3973
1575	GLY80:C	VAL48:C	0.0378	0.2056	0.2537	0.1678	0.2159
1576	GLY80:C	PHE49:C	7.6573	7.8287	8.3741	0.1714	0.7168
1577	GLY80:C	LEU50:C	16.5518	14.9085	15.7571	-1.6433	-0.7947
1578	GLY80:C	ASP51:C	7.1653	7.6292	7.3453	0.4639	0.18
1579	GLY80:C	LYS58:C	0.0047	0.0001	0.0003	-0.0046	-0.0044
1580	GLY80:C	MET62:C	4.5458	1.3745	1.0154	-3.1713	-3.5304
1581	GLY80:C	LEU65:C	0.0805	0.0005	0.0001	-0.08	-0.0804
1582	GLY80:C	THR78:C	2.2877	2.2007	2.4302	-0.087	0.1425
1583	GLY80:C	VAL79:C	20.4716	20.8869	20.8131	0.4153	0.3415
1584	GLY80:C	GLY80:C	16	16	16	0	0
1585	GLY80:C	GLY81:C	13.0226	13.8694	13.6406	0.8468	0.618
1586	GLY80:C	GLY82:C	2.7077	2.0437	2.0308	-0.664	-0.6769
1587	GLY80:C	ILE83:C	4.8593	2.4901	4.565	-2.3692	-0.2943
1588	GLY80:C	LEU92:C	0.0054	0.1743	0.148	0.1689	0.1426
1589	GLY80:C	VAL100:C	0.0338	0.0366	0.0432	0.0028	0.0094
1590	GLY80:C	SER101:C	8.8055	8.9899	9.5483	0.1844	0.7428
1591	GLY80:C	ASN103:C	0.0167	0.0161	0.0037	-0.0006	-0.013
1592	GLY81:C	PHE23:C	0.0001	0.0001	0.0001	0	0
1593	GLY81:C	PHE49:C	0.4752	0.0955	0.4089	-0.3797	-0.0663
1594	GLY81:C	LEU50:C	7.8709	2.5807	6.4193	-5.2902	-1.4516
1595	GLY81:C	ASP51:C	17.7089	17.4646	17.5114	-0.2443	-0.1975
1596	GLY81:C	ILE52:C	0.0832	0.0073	0.0157	-0.0759	-0.0675
1597	GLY81:C	THR53:C	0.3353	0.1289	0.0178	-0.2064	-0.3175
1598	GLY81:C	ALA54:C	0.002	1.1284	3.032	1.1264	3.03
1599	GLY81:C	SER55:C	0.0163	0.1082	0.6639	0.0919	0.6476
1600	GLY81:C	VAL56:C	0.0024	0	0.0102	-0.0024	0.0078
1601	GLY81:C	LYS58:C	6.6144	0.6731	0.2719	-5.9413	-6.3425
1602	GLY81:C	MET62:C	3.48	0.3242	0.1711	-3.1558	-3.3089
1603	GLY81:C	VAL79:C	1.1522	1.694	1.4209	0.5418	0.2687
1604	GLY81:C	GLY80:C	13.0226	13.8694	13.6406	0.8468	0.618
1605	GLY81:C	GLY81:C	16	16	16	0	0
1606	GLY81:C	GLY82:C	13.579	13.0059	13.9254	-0.5731	0.3464
1607	GLY81:C	ILE83:C	6.6404	11.461	11.247	4.8206	4.6066
1608	GLY81:C	HIS84:C	0.0084	0.0084	0.02	0	0.0116
1609	GLY81:C	SER101:C	0.8718	1.0362	1.1392	0.1644	0.2674
1610	GLY81:C	ASN103:C	0.1807	0.1082	0.0586	-0.0725	-0.1221
1611	GLY81:C	THR104:C	0.0054	0.0023	0.04	-0.0031	0.0346
1612	GLY82:C	LEU50:C	0.001	0	0.0013	-0.001	0.0003
1613	GLY82:C	ASP51:C	0.5479	3.171	2.0072	2.6231	1.4593
1614	GLY82:C	THR53:C	0.0442	0.38	0.0086	0.3358	-0.0356
1615	GLY82:C	ALA54:C	0.0262	3.3549	5.067	3.3287	5.0408
1616	GLY82:C	SER55:C	0.2523	3.1277	2.2667	2.8754	2.0144
1617	GLY82:C	VAL56:C	1.1467	2.2898	1.0095	1.1431	-0.1372
1618	GLY82:C	GLU57:C	0.0145	0.001	0.0061	-0.0135	-0.0084
1619	GLY82:C	LYS58:C	8.0671	1.5668	0.357	-6.5003	-7.7101
1620	GLY82:C	ARG59:C	0.0101	0.1991	0.6772	0.189	0.6671
1621	GLY82:C	MET62:C	2.9268	0.2097	0.0251	-2.7171	-2.9017
1622	GLY82:C	GLY80:C	2.7077	2.0437	2.0308	-0.664	-0.6769
1623	GLY82:C	GLY81:C	13.579	13.0059	13.9254	-0.5731	0.3464
1624	GLY82:C	GLY82:C	16	16	16	0	0
1625	GLY82:C	ILE83:C	22.6035	24.6266	23.7525	2.0231	1.149
1626	GLY82:C	HIS84:C	12.7852	8.2362	13.0031	-4.549	0.2179
1627	GLY82:C	ASP85:C	0.0003	0	0.0022	-0.0003	0.0019
1628	GLY82:C	THR88:C	0.1552	5.2805	0.9963	5.1253	0.8411
1629	GLY82:C	SER101:C	0.0128	0.0001	0.2225	-0.0127	0.2097
1630	GLY82:C	ILE102:C	0.0023	0	0.0977	-0.0023	0.0954
1631	GLY82:C	ASN103:C	0.1399	0.0601	0.2392	-0.0798	0.0993
1632	GLY82:C	THR104:C	0.4421	0.0263	1.6161	-0.4158	1.174
1633	GLY82:C	ALA105:C	0.0076	0	0.071	-0.0076	0.0634
1634	ILE83:C	ASP51:C	0.0003	0	0.0047	-0.0003	0.0044
1635	ILE83:C	SER55:C	0.0004	0.0795	0.5547	0.0791	0.5543
1636	ILE83:C	VAL56:C	0.0312	0.389	0.1256	0.3578	0.0944
1637	ILE83:C	LYS58:C	0.642	0.0166	0.0728	-0.6254	-0.5692
1638	ILE83:C	ARG59:C	0.0004	0.078	0.3089	0.0776	0.3085
1639	ILE83:C	MET62:C	5.024	0.1252	0.1391	-4.8988	-4.8849
1640	ILE83:C	VAL79:C	2.8813	1.3667	2.1608	-1.5146	-0.7205
1641	ILE83:C	GLY80:C	4.8593	2.4901	4.565	-2.3692	-0.2943
1642	ILE83:C	GLY81:C	6.6404	11.461	11.247	4.8206	4.6066
1643	ILE83:C	GLY82:C	22.6035	24.6266	23.7525	2.0231	1.149
1644	ILE83:C	ILE83:C	60.8386	61.0512	61.0012	0.2126	0.1626
1645	ILE83:C	HIS84:C	31.7444	31.0045	31.4656	-0.7399	-0.2788
1646	ILE83:C	ASP85:C	6.8309	7.2495	7.3333	0.4186	0.5024
1647	ILE83:C	PHE86:C	0.0011	0.0015	0.0004	0.0004	-0.0007
1648	ILE83:C	THR88:C	4.7679	15.0431	8.178	10.2752	3.4101
1649	ILE83:C	ALA89:C	3.6	8.5789	3.9814	4.9789	0.3814
1650	ILE83:C	LEU92:C	2.1528	2.8686	2.6933	0.7158	0.5405
1651	ILE83:C	VAL100:C	3.6191	3.4067	3.0777	-0.2124	-0.5414
1652	ILE83:C	SER101:C	4.5525	3.4021	4.7967	-1.1504	0.2442
1653	ILE83:C	ILE102:C	6.3265	4.8814	6.0035	-1.4451	-0.323
1654	ILE83:C	ASN103:C	0.0841	0.0158	0.065	-0.0683	-0.0191
1655	ILE83:C	THR104:C	0.1796	0.0173	0.4801	-0.1623	0.3005
1656	ILE83:C	ALA105:C	3.2401	3.9032	3.5031	0.6631	0.263
1657	ILE83:C	ALA106:C	0.0001	0	0	-0.0001	-0.0001
1658	ILE83:C	LEU112:C	1.0444	0.7224	1.2267	-0.322	0.1823
1659	ILE83:C	ILE116:C	0.007	0.0364	0.0226	0.0294	0.0156
1660	HIS84:C	ALA54:C	0.027	0.616	1.6353	0.589	1.6083
1661	HIS84:C	SER55:C	0.2022	0.9972	1.8029	0.795	1.6007
1662	HIS84:C	VAL56:C	4.7244	3.6033	5.6181	-1.1211	0.8937
1663	HIS84:C	GLU57:C	0.2089	0.0088	0.1056	-0.2001	-0.1033
1664	HIS84:C	LYS58:C	0.1579	0.7339	0.0048	0.576	-0.1531
1665	HIS84:C	ARG59:C	0.0053	0.2441	0.4115	0.2388	0.4062
1666	HIS84:C	MET62:C	0.0005	0	0	-0.0005	-0.0005
1667	HIS84:C	GLY81:C	0.0084	0.0084	0.02	0	0.0116
1668	HIS84:C	GLY82:C	12.7852	8.2362	13.0031	-4.549	0.2179
1669	HIS84:C	ILE83:C	31.7444	31.0045	31.4656	-0.7399	-0.2788
1670	HIS84:C	HIS84:C	89.9086	91.4594	89.6412	1.5508	-0.2674
1671	HIS84:C	ASP85:C	28.0016	37.6427	30.0448	9.6411	2.0432
1672	HIS84:C	PHE86:C	2.008	1.1825	1.7349	-0.8255	-0.2731
1673	HIS84:C	THR88:C	0.2472	10.1409	2.3396	9.8937	2.0924
1674	HIS84:C	ILE102:C	0.0461	0.0046	0.023	-0.0415	-0.0231
1675	HIS84:C	ASN103:C	0.0036	0.002	0.0003	-0.0016	-0.0033
1676	HIS84:C	THR104:C	4.776	0.2936	5.252	-4.4824	0.476
1677	HIS84:C	ALA105:C	11.006	5.0079	8.314	-5.9981	-2.692
1678	HIS84:C	ALA106:C	0.0001	0	0.0001	-0.0001	0
1679	HIS84:C	GLU108:C	1.5556	0.4578	0.8403	-1.0978	-0.7153
1680	HIS84:C	ASN109:C	0.2393	0.0818	0.2067	-0.1575	-0.0326
1681	HIS84:C	LEU112:C	4.5455	1.591	3.4233	-2.9545	-1.1222
1682	HIS84:C	TYR143:C	0.3622	0.0168	0.4936	-0.3454	0.1314
1683	ASP85:C	VAL56:C	0.0182	0.0384	0.3535	0.0202	0.3353
1684	ASP85:C	GLU57:C	0.0624	0.0008	0.0989	-0.0616	0.0365
1685	ASP85:C	LYS58:C	0.0025	0.1642	0.0004	0.1617	-0.0021
1686	ASP85:C	ARG59:C	1.2924	0.0375	1.3644	-1.2549	0.072
1687	ASP85:C	GLY82:C	0.0003	0	0.0022	-0.0003	0.0019
1688	ASP85:C	ILE83:C	6.8309	7.2495	7.3333	0.4186	0.5024
1689	ASP85:C	HIS84:C	28.0016	37.6427	30.0448	9.6411	2.0432
1690	ASP85:C	ASP85:C	63.7998	63.1964	63.4516	-0.6034	-0.3482
1691	ASP85:C	PHE86:C	26.3937	26.7197	26.1123	0.326	-0.2814
1692	ASP85:C	GLU87:C	22.6874	23.9655	23.5849	1.2781	0.8975
1693	ASP85:C	THR88:C	28.8476	29.3231	27.1125	0.4755	-1.7351
1694	ASP85:C	ALA89:C	5.9487	6.1715	5.6367	0.2228	-0.312
1695	ASP85:C	SER90:C	0.1913	0.1927	0.1223	0.0014	-0.069
1696	ASP85:C	ILE102:C	0.0006	0	0.0039	-0.0006	0.0033
1697	ASP85:C	ALA105:C	0.0283	0.5156	0.2061	0.4873	0.1778
1698	ASP85:C	ASN109:C	0.0066	0.0204	0.0126	0.0138	0.006
1699	ASP85:C	LEU112:C	4.8386	7.9174	5.9539	3.0788	1.1153
1700	ASP85:C	ILE116:C	0.007	0.0161	0.03	0.0091	0.023
1701	PHE86:C	ILE83:C	0.0011	0.0015	0.0004	0.0004	-0.0007
1702	PHE86:C	HIS84:C	2.008	1.1825	1.7349	-0.8255	-0.2731
1703	PHE86:C	ASP85:C	26.3937	26.7197	26.1123	0.326	-0.2814
1704	PHE86:C	PHE86:C	111.007	110.49	110.571	-0.517	-0.4362
1705	PHE86:C	GLU87:C	26.2145	24.9869	25.5194	-1.2276	-0.6951
1706	PHE86:C	THR88:C	8.6939	9.1337	8.5863	0.4398	-0.1076
1707	PHE86:C	ALA89:C	13.3068	12.4886	12.5656	-0.8182	-0.7412
1708	PHE86:C	SER90:C	17.834	17.3544	16.6101	-0.4796	-1.2239
1709	PHE86:C	GLU91:C	0.6242	0.5107	0.4823	-0.1135	-0.1419
1710	PHE86:C	ASN109:C	0.0003	0.0016	0.0008	0.0013	0.0005
1711	PHE86:C	LEU112:C	5.3835	6.6932	5.6945	1.3097	0.311
1712	PHE86:C	GLN115:C	22.851	21.0607	20.48	-1.7903	-2.371
1713	PHE86:C	ILE116:C	9.4404	8.1911	9.1279	-1.2493	-0.3125
1714	PHE86:C	GLN118:C	0.0003	0.0006	0	0.0003	-0.0003
1715	PHE86:C	THR119:C	6.4225	7.0646	6.6642	0.6421	0.2417
1716	PHE86:C	PHE120:C	2.9191	4.5291	3.5487	1.61	0.6296
1717	GLU87:C	GLU57:C	0.0001	0	0.001	-0.0001	0.0009
1718	GLU87:C	ARG59:C	15.4658	0.4952	5.9562	-14.9706	-9.5096
1719	GLU87:C	ASP85:C	22.6874	23.9655	23.5849	1.2781	0.8975
1720	GLU87:C	PHE86:C	26.2145	24.9869	25.5194	-1.2276	-0.6951
1721	GLU87:C	GLU87:C	67.56	67.9276	68.0848	0.3676	0.5248
1722	GLU87:C	THR88:C	22.802	24.3744	23.544	1.5724	0.742
1723	GLU87:C	ALA89:C	8.2047	8.5533	8.4833	0.3486	0.2786
1724	GLU87:C	SER90:C	15.7622	16.1725	15.8252	0.4103	0.063
1725	GLU87:C	GLU91:C	7.5749	10.5519	12.4071	2.977	4.8322
1726	GLU87:C	LEU92:C	0.0872	0.1414	0.2482	0.0542	0.161
1727	GLU87:C	GLN115:C	0.0001	0.0001	0.0002	0	0.0001
1728	THR88:C	VAL56:C	0.003	2.0352	0.4383	2.0322	0.4353
1729	THR88:C	GLU57:C	0.0478	0.0493	0.2363	0.0015	0.1885
1730	THR88:C	LYS58:C	0.6002	0.2953	0.165	-0.3049	-0.4352
1731	THR88:C	ARG59:C	23.7913	0.8516	18.0612	-22.9397	-5.7301
1732	THR88:C	MET62:C	0.8177	0.0167	0.0485	-0.801	-0.7692
1733	THR88:C	LEU63:C	0.0223	0.0451	0.3143	0.0228	0.292
1734	THR88:C	GLY82:C	0.1552	5.2805	0.9963	5.1253	0.8411
1735	THR88:C	ILE83:C	4.7679	15.0431	8.178	10.2752	3.4101
1736	THR88:C	HIS84:C	0.2472	10.1409	2.3396	9.8937	2.0924
1737	THR88:C	ASP85:C	28.8476	29.3231	27.1125	0.4755	-1.7351
1738	THR88:C	PHE86:C	8.6939	9.1337	8.5863	0.4398	-0.1076
1739	THR88:C	GLU87:C	22.802	24.3744	23.544	1.5724	0.742
1740	THR88:C	THR88:C	49	49	49	0	0
1741	THR88:C	ALA89:C	22.2479	22.4262	22.3001	0.1783	0.0522
1742	THR88:C	SER90:C	8.7227	8.0707	8.3101	-0.652	-0.4126
1743	THR88:C	GLU91:C	11.7114	12.1922	12.8226	0.4808	1.1112
1744	THR88:C	LEU92:C	11.0003	7.4748	10.8559	-3.5255	-0.1444
1745	THR88:C	ILE93:C	0.058	0.0176	0.0732	-0.0404	0.0152
1746	THR88:C	VAL100:C	0.001	0.0002	0.002	-0.0008	0.001
1747	ALA89:C	ILE83:C	3.6	8.5789	3.9814	4.9789	0.3814
1748	ALA89:C	ASP85:C	5.9487	6.1715	5.6367	0.2228	-0.312
1749	ALA89:C	PHE86:C	13.3068	12.4886	12.5656	-0.8182	-0.7412
1750	ALA89:C	GLU87:C	8.2047	8.5533	8.4833	0.3486	0.2786
1751	ALA89:C	THR88:C	22.2479	22.4262	22.3001	0.1783	0.0522
1752	ALA89:C	ALA89:C	25	25	25	0	0
1753	ALA89:C	SER90:C	21.1593	20.7756	20.895	-0.3837	-0.2643
1754	ALA89:C	GLU91:C	8.1146	8.1673	8.1844	0.0527	0.0698
1755	ALA89:C	LEU92:C	13.3544	12.0964	14.6728	-1.258	1.3184
1756	ALA89:C	ILE93:C	9.3056	8.463	8.7249	-0.8426	-0.5807
1757	ALA89:C	LEU94:C	0.1852	0.0815	0.1745	-0.1037	-0.0107
1758	ALA89:C	VAL100:C	6.3758	4.519	5.9867	-1.8568	-0.3891
1759	ALA89:C	ILE102:C	0.1197	0.0772	0.2904	-0.0425	0.1707
1760	ALA89:C	LEU112:C	0.1793	0.4988	0.2156	0.3195	0.0363
1761	ALA89:C	ILE116:C	2.3347	2.3852	2.527	0.0505	0.1923
1762	ALA89:C	PHE120:C	0.3573	0.2882	0.7363	-0.0691	0.379
1763	SER90:C	ASP85:C	0.1913	0.1927	0.1223	0.0014	-0.069
1764	SER90:C	PHE86:C	17.834	17.3544	16.6101	-0.4796	-1.2239
1765	SER90:C	GLU87:C	15.7622	16.1725	15.8252	0.4103	0.063
1766	SER90:C	THR88:C	8.7227	8.0707	8.3101	-0.652	-0.4126
1767	SER90:C	ALA89:C	21.1593	20.7756	20.895	-0.3837	-0.2643
1768	SER90:C	SER90:C	36	36	36	0	0
1769	SER90:C	GLU91:C	21.185	21.9077	22.0697	0.7227	0.8847
1770	SER90:C	LEU92:C	8.5641	8.6626	8.4444	0.0985	-0.1197
1771	SER90:C	ILE93:C	14.728	15.4723	13.6788	0.7443	-1.0492
1772	SER90:C	LEU94:C	13.1158	11.7251	11.2249	-1.3907	-1.8909
1773	SER90:C	ARG95:C	0.613	0.4341	0.4173	-0.1789	-0.1957
1774	SER90:C	VAL100:C	0.0001	0	0	-0.0001	-0.0001
1775	SER90:C	ILE116:C	0.3063	0.2828	0.3145	-0.0235	0.0082
1776	SER90:C	THR119:C	0.049	0.0068	0.0305	-0.0422	-0.0185
1777	SER90:C	PHE120:C	12.5305	9.4494	11.5101	-3.0811	-1.0204
1778	GLU91:C	ARG59:C	22.6224	1.0114	13.2643	-21.611	-9.3581
1779	GLU91:C	LYS60:C	5.9051	2.3193	1.8678	-3.5858	-4.0373
1780	GLU91:C	LEU63:C	11.8733	8.9322	10.8944	-2.9411	-0.9789
1781	GLU91:C	VAL66:C	0.0082	0.0036	0.0021	-0.0046	-0.0061
1782	GLU91:C	PHE86:C	0.6242	0.5107	0.4823	-0.1135	-0.1419
1783	GLU91:C	GLU87:C	7.5749	10.5519	12.4071	2.977	4.8322
1784	GLU91:C	THR88:C	11.7114	12.1922	12.8226	0.4808	1.1112
1785	GLU91:C	ALA89:C	8.1146	8.1673	8.1844	0.0527	0.0698
1786	GLU91:C	SER90:C	21.185	21.9077	22.0697	0.7227	0.8847
1787	GLU91:C	GLU91:C	69.548	70.9534	67.4188	1.4054	-2.1292
1788	GLU91:C	LEU92:C	24.916	22.5968	22.3015	-2.3192	-2.6145
1789	GLU91:C	ILE93:C	8.136	8.2977	8.3765	0.1617	0.2405
1790	GLU91:C	LEU94:C	14.753	15.6077	14.9661	0.8547	0.2131
1791	GLU91:C	ARG95:C	6.5892	10.5817	9.8847	3.9925	3.2955
1792	GLU91:C	GLY96:C	0.1496	0.2256	0.4193	0.076	0.2697
1793	LEU92:C	LYS58:C	0.0001	0	0	-0.0001	-0.0001
1794	LEU92:C	ARG59:C	0.8956	0.0223	0.2374	-0.8733	-0.6582
1795	LEU92:C	MET62:C	9.6156	2.5438	2.5542	-7.0718	-7.0614
1796	LEU92:C	LEU63:C	6.4	6.8552	7.1023	0.4552	0.7023
1797	LEU92:C	LEU65:C	0.0001	0	0	-0.0001	-0.0001
1798	LEU92:C	VAL66:C	10.0918	5.1944	5.3366	-4.8974	-4.7552
1799	LEU92:C	VAL79:C	4.2563	6.4099	6.444	2.1536	2.1877
1800	LEU92:C	GLY80:C	0.0054	0.1743	0.148	0.1689	0.1426
1801	LEU92:C	ILE83:C	2.1528	2.8686	2.6933	0.7158	0.5405
1802	LEU92:C	GLU87:C	0.0872	0.1414	0.2482	0.0542	0.161
1803	LEU92:C	THR88:C	11.0003	7.4748	10.8559	-3.5255	-0.1444
1804	LEU92:C	ALA89:C	13.3544	12.0964	14.6728	-1.258	1.3184
1805	LEU92:C	SER90:C	8.5641	8.6626	8.4444	0.0985	-0.1197
1806	LEU92:C	GLU91:C	24.916	22.5968	22.3015	-2.3192	-2.6145
1807	LEU92:C	LEU92:C	59.5664	60.6576	60.428	1.0912	0.8616
1808	LEU92:C	ILE93:C	23.1439	23.6475	23.3426	0.5036	0.1987
1809	LEU92:C	LEU94:C	8.0861	8.102	8.0871	0.0159	0.001
1810	LEU92:C	ARG95:C	11.6012	12.3425	11.2782	0.7413	-0.323
1811	LEU92:C	GLY96:C	4.5881	4.5806	4.8173	-0.0075	0.2292
1812	LEU92:C	ALA97:C	10.5009	10.9935	10.9653	0.4926	0.4644
1813	LEU92:C	LYS99:C	0.0001	0.0179	0.0028	0.0178	0.0027
1814	LEU92:C	VAL100:C	2.0623	2.9212	3.064	0.8589	1.0017
1815	ILE93:C	VAL79:C	0.0017	0.0019	0.0011	0.0002	-0.0006
1816	ILE93:C	THR88:C	0.058	0.0176	0.0732	-0.0404	0.0152
1817	ILE93:C	ALA89:C	9.3056	8.463	8.7249	-0.8426	-0.5807
1818	ILE93:C	SER90:C	14.728	15.4723	13.6788	0.7443	-1.0492
1819	ILE93:C	GLU91:C	8.136	8.2977	8.3765	0.1617	0.2405
1820	ILE93:C	LEU92:C	23.1439	23.6475	23.3426	0.5036	0.1987
1821	ILE93:C	ILE93:C	61.3452	61.2918	61.6492	-0.0534	0.304
1822	ILE93:C	LEU94:C	24.4645	24.9539	24.8905	0.4894	0.426
1823	ILE93:C	ARG95:C	8.248	8.0968	7.981	-0.1512	-0.267
1824	ILE93:C	GLY96:C	8.4307	8.5872	8.0193	0.1565	-0.4114
1825	ILE93:C	ALA97:C	20.475	25.0827	23.1167	4.6077	2.6417
1826	ILE93:C	ASP98:C	1.6309	2.195	2.2487	0.5641	0.6178
1827	ILE93:C	LYS99:C	2.0366	1.4992	1.995	-0.5374	-0.0416
1828	ILE93:C	VAL100:C	5.9655	5.2367	5.6857	-0.7288	-0.2798
1829	ILE93:C	ILE116:C	1.0303	0.7517	0.6382	-0.2786	-0.3921
1830	ILE93:C	PHE120:C	17.9096	18.4018	17.7035	0.4922	-0.2061
1831	ILE93:C	ALA124:C	4.2255	1.5966	2.6529	-2.6289	-1.5726
1832	ILE93:C	GLY11:D	0.0001	0	0.0446	-0.0001	0.0445
1833	ILE93:C	ASN12:D	0.4093	0.0999	0.7171	-0.3094	0.3078
1834	LEU94:C	ARG59:C	0.0001	0.0006	0	0.0005	-0.0001
1835	LEU94:C	ALA89:C	0.1852	0.0815	0.1745	-0.1037	-0.0107
1836	LEU94:C	SER90:C	13.1158	11.7251	11.2249	-1.3907	-1.8909
1837	LEU94:C	GLU91:C	14.753	15.6077	14.9661	0.8547	0.2131
1838	LEU94:C	LEU92:C	8.0861	8.102	8.0871	0.0159	0.001
1839	LEU94:C	ILE93:C	24.4645	24.9539	24.8905	0.4894	0.426
1840	LEU94:C	LEU94:C	60.9978	61.1128	61.2388	0.115	0.241
1841	LEU94:C	ARG95:C	20.6777	24.9042	24.7013	4.2265	4.0236
1842	LEU94:C	GLY96:C	5.9823	5.884	5.8287	-0.0983	-0.1536
1843	LEU94:C	ALA97:C	0.0199	0.163	0.1472	0.1431	0.1273
1844	LEU94:C	PHE120:C	5.417	2.1834	3.14	-3.2336	-2.277
1845	LEU94:C	PRO10:D	0.0028	0	2.104	-0.0028	2.1012
1846	LEU94:C	GLY11:D	0.0196	0	2.1521	-0.0196	2.1325
1847	LEU94:C	ASN12:D	2.4843	0.2388	3.0233	-2.2455	0.539
1848	LEU94:C	ILE13:D	0.0007	0	0	-0.0007	-0.0007
1849	LEU94:C	MET14:D	0.0019	0.0006	0.0124	-0.0013	0.0105
1850	ARG95:C	LYS60:C	0.011	0.2854	0.8774	0.2744	0.8664
1851	ARG95:C	LEU63:C	5.1816	25.6379	22.3878	20.4563	17.2062
1852	ARG95:C	GLU64:C	0.864	10.6758	16.7518	9.8118	15.8878
1853	ARG95:C	VAL66:C	9.3959	8.0958	6.2333	-1.3001	-3.1626
1854	ARG95:C	GLU67:C	35.2535	27.1357	31.9032	-8.1178	-3.3503
1855	ARG95:C	LYS68:C	0.0163	0.0035	0.019	-0.0128	0.0027
1856	ARG95:C	ALA70:C	4.8119	0.7146	0.7965	-4.0973	-4.0154
1857	ARG95:C	GLU71:C	12.2862	0.2354	0.0001	-12.0508	-12.2861
1858	ARG95:C	GLN72:C	0.0001	0	0	-0.0001	-0.0001
1859	ARG95:C	PHE77:C	0.0001	0	0.0001	-0.0001	0
1860	ARG95:C	SER90:C	0.613	0.4341	0.4173	-0.1789	-0.1957
1861	ARG95:C	GLU91:C	6.5892	10.5817	9.8847	3.9925	3.2955
1862	ARG95:C	LEU92:C	11.6012	12.3425	11.2782	0.7413	-0.323
1863	ARG95:C	ILE93:C	8.248	8.0968	7.981	-0.1512	-0.267
1864	ARG95:C	LEU94:C	20.6777	24.9042	24.7013	4.2265	4.0236
1865	ARG95:C	ARG95:C	104.861	93.3518	94.673	-11.5094	-10.1882
1866	ARG95:C	GLY96:C	18.0973	15.5699	15.4674	-2.5274	-2.6299
1867	ARG95:C	ALA97:C	2.9012	2.9679	2.6808	0.0667	-0.2204
1868	ARG95:C	ASN12:D	4.125	0.2322	3.3897	-3.8928	-0.7353
1869	ARG95:C	MET14:D	0.0855	0.0917	0.4132	0.0062	0.3277
1870	ARG95:C	ASN15:D	0.0001	0.0006	0.003	0.0005	0.0029
1871	ARG95:C	ARG18:D	0.0064	0.0018	0.1276	-0.0046	0.1212
1872	GLY96:C	VAL66:C	2.8787	6.6828	5.5158	3.8041	2.6371
1873	GLY96:C	GLU67:C	0.0066	0.8902	0.6905	0.8836	0.6839
1874	GLY96:C	ALA70:C	3.4155	3.8966	3.9767	0.4811	0.5612
1875	GLY96:C	GLU71:C	0.0353	0.0003	0	-0.035	-0.0353
1876	GLY96:C	ILE73:C	0.0016	0	0.0001	-0.0016	-0.0015
1877	GLY96:C	PHE77:C	5.3019	4.388	4.8889	-0.9139	-0.413
1878	GLY96:C	GLU91:C	0.1496	0.2256	0.4193	0.076	0.2697
1879	GLY96:C	LEU92:C	4.5881	4.5806	4.8173	-0.0075	0.2292
1880	GLY96:C	ILE93:C	8.4307	8.5872	8.0193	0.1565	-0.4114
1881	GLY96:C	LEU94:C	5.9823	5.884	5.8287	-0.0983	-0.1536
1882	GLY96:C	ARG95:C	18.0973	15.5699	15.4674	-2.5274	-2.6299
1883	GLY96:C	GLY96:C	16	16	16	0	0
1884	GLY96:C	ALA97:C	18.2062	18.404	18.1338	0.1978	-0.0724
1885	GLY96:C	ASP98:C	5.853	6.0745	5.5584	0.2215	-0.2946
1886	GLY96:C	ASN12:D	2.4232	1.116	3.3658	-1.3072	0.9426
1887	GLY96:C	MET14:D	0.0009	0.1529	0.439	0.152	0.4381
1888	GLY96:C	ASN15:D	0.0549	0.2593	0.7874	0.2044	0.7325
1889	GLY96:C	ARG18:D	0.0035	0.0011	0.081	-0.0024	0.0775
1890	GLY96:C	LYS181:D	0.6789	0.0391	0.2008	-0.6398	-0.4781
1891	ALA97:C	VAL66:C	4.9567	4.1022	3.7509	-0.8545	-1.2058
1892	ALA97:C	ALA70:C	0.1778	0.1807	0.2484	0.0029	0.0706
1893	ALA97:C	PHE77:C	13.6264	7.089	9.2983	-6.5374	-4.3281
1894	ALA97:C	THR78:C	0.0021	0.0007	0.0467	-0.0014	0.0446
1895	ALA97:C	VAL79:C	2.0412	2.734	2.914	0.6928	0.8728
1896	ALA97:C	LEU92:C	10.5009	10.9935	10.9653	0.4926	0.4644
1897	ALA97:C	ILE93:C	20.475	25.0827	23.1167	4.6077	2.6417
1898	ALA97:C	LEU94:C	0.0199	0.163	0.1472	0.1431	0.1273
1899	ALA97:C	ARG95:C	2.9012	2.9679	2.6808	0.0667	-0.2204
1900	ALA97:C	GLY96:C	18.2062	18.404	18.1338	0.1978	-0.0724
1901	ALA97:C	ALA97:C	25	25	25	0	0
1902	ALA97:C	ASP98:C	24.0243	24.7642	24.422	0.7399	0.3977
1903	ALA97:C	LYS99:C	9.122	8.2014	9.31	-0.9206	0.188
1904	ALA97:C	VAL100:C	0.279	0.6899	0.6223	0.4109	0.3433
1905	ALA97:C	ALA124:C	0.0005	0	0	-0.0005	-0.0005
1906	ALA97:C	ASN12:D	0.0138	0.0336	0.1891	0.0198	0.1753
1907	ALA97:C	LYS181:D	0.0009	0	0	-0.0009	-0.0009
1908	ASP98:C	ILE73:C	0.0179	0	0.0133	-0.0179	-0.0046
1909	ASP98:C	ASP74:C	0.0007	0	0.0009	-0.0007	0.0002
1910	ASP98:C	ILE75:C	1.5203	0.1433	0.8472	-1.377	-0.6731
1911	ASP98:C	PRO76:C	11.2299	1.0425	5.6122	-10.1874	-5.6177
1912	ASP98:C	PHE77:C	27.4954	7.0587	16.0758	-20.4367	-11.4196
1913	ASP98:C	THR78:C	0.0308	0.0015	0.0894	-0.0293	0.0586
1914	ASP98:C	VAL79:C	0.0003	0.0005	0.0006	0.0002	0.0003
1915	ASP98:C	ILE93:C	1.6309	2.195	2.2487	0.5641	0.6178
1916	ASP98:C	GLY96:C	5.853	6.0745	5.5584	0.2215	-0.2946
1917	ASP98:C	ALA97:C	24.0243	24.7642	24.422	0.7399	0.3977
1918	ASP98:C	ASP98:C	61.8276	61.7558	61.7804	-0.0718	-0.0472
1919	ASP98:C	LYS99:C	29.0416	27.8234	28.1355	-1.2182	-0.9061
1920	ASP98:C	VAL100:C	1.6926	1.8729	1.8245	0.1803	0.1319
1921	ASP98:C	GLN123:C	2.0207	1.7222	1.7208	-0.2985	-0.2999
1922	ASP98:C	ALA124:C	6.3464	7.573	6.6257	1.2266	0.2793
1923	ASP98:C	VAL125:C	0.0014	0.0015	0.0033	0.0001	0.0019
1924	ASP98:C	ASN12:D	0.0044	0.1994	0.3122	0.195	0.3078
1925	ASP98:C	ASN15:D	0.0678	0.1814	0.8428	0.1136	0.775
1926	ASP98:C	VAL51:D	0.0005	0.0139	0.0027	0.0134	0.0022
1927	ASP98:C	MET121:D	0.0084	0.0012	0.004	-0.0072	-0.0044
1928	ASP98:C	TYR138:D	0.4679	0.0644	0.2624	-0.4035	-0.2055
1929	ASP98:C	VAL140:D	0.0001	0.003	0.007	0.0029	0.0069
1930	ASP98:C	HIS178:D	0.0011	0.0044	0.0701	0.0033	0.069
1931	ASP98:C	GLU180:D	0.0014	0.017	0.0756	0.0156	0.0742
1932	ASP98:C	LYS181:D	11.0526	7.8424	9.8349	-3.2102	-1.2177
1933	LYS99:C	ARG5:C	1.5077	1.8397	1.946	0.332	0.4383
1934	LYS99:C	GLU46:C	8.3486	9.1933	8.8605	0.8447	0.5119
1935	LYS99:C	PRO76:C	0.7484	0.4145	0.459	-0.3339	-0.2894
1936	LYS99:C	PHE77:C	9.1508	10.3696	9.0773	1.2188	-0.0735
1937	LYS99:C	THR78:C	26.3754	26.0689	25.8274	-0.3065	-0.548
1938	LYS99:C	VAL79:C	8.363	8.8944	8.2914	0.5314	-0.0716
1939	LYS99:C	LEU92:C	0.0001	0.0179	0.0028	0.0178	0.0027
1940	LYS99:C	ILE93:C	2.0366	1.4992	1.995	-0.5374	-0.0416
1941	LYS99:C	ALA97:C	9.122	8.2014	9.31	-0.9206	0.188
1942	LYS99:C	ASP98:C	29.0416	27.8234	28.1355	-1.2182	-0.9061
1943	LYS99:C	LYS99:C	62.275	63.8352	63.3922	1.5602	1.1172
1944	LYS99:C	VAL100:C	26.1614	25.4495	25.4756	-0.7119	-0.6858
1945	LYS99:C	SER101:C	2.0055	1.9936	2.0018	-0.0119	-0.0037
1946	LYS99:C	GLN123:C	5.9226	7.0696	5.2745	1.147	-0.6481
1947	LYS99:C	ALA124:C	14.0193	14.7994	14.1289	0.7801	0.1096
1948	LYS99:C	VAL125:C	1.7218	0.6385	1.0276	-1.0833	-0.6942
1949	LYS99:C	VAL126:C	4.7225	3.7002	4.4174	-1.0223	-0.3051
1950	LYS99:C	GLU167:C	7.7792	6.7769	7.8402	-1.0023	0.061
1951	LYS99:C	ILE199:C	0.0028	0.0041	0.0073	0.0013	0.0045
1952	LYS99:C	MET121:D	1.3573	1.3513	2.0719	-0.006	0.7146
1953	LYS99:C	TYR138:D	1.7137	1.6385	1.8979	-0.0752	0.1842
1954	VAL100:C	PHE77:C	0.0002	0	0	-0.0002	-0.0002
1955	VAL100:C	THR78:C	3.8924	3.9368	3.3873	0.0444	-0.5051
1956	VAL100:C	VAL79:C	12.7922	13.8444	12.69	1.0522	-0.1022
1957	VAL100:C	GLY80:C	0.0338	0.0366	0.0432	0.0028	0.0094
1958	VAL100:C	ILE83:C	3.6191	3.4067	3.0777	-0.2124	-0.5414
1959	VAL100:C	THR88:C	0.001	0.0002	0.002	-0.0008	0.001
1960	VAL100:C	ALA89:C	6.3758	4.519	5.9867	-1.8568	-0.3891
1961	VAL100:C	SER90:C	0.0001	0	0	-0.0001	-0.0001
1962	VAL100:C	LEU92:C	2.0623	2.9212	3.064	0.8589	1.0017
1963	VAL100:C	ILE93:C	5.9655	5.2367	5.6857	-0.7288	-0.2798
1964	VAL100:C	ALA97:C	0.279	0.6899	0.6223	0.4109	0.3433
1965	VAL100:C	ASP98:C	1.6926	1.8729	1.8245	0.1803	0.1319
1966	VAL100:C	LYS99:C	26.1614	25.4495	25.4756	-0.7119	-0.6858
1967	VAL100:C	VAL100:C	49	48.9998	48.9996	-0.0002	-0.0004
1968	VAL100:C	SER101:C	24.646	24.5259	24.829	-0.1201	0.183
1969	VAL100:C	ILE102:C	5.789	4.1201	6.2113	-1.6689	0.4223
1970	VAL100:C	ILE116:C	2.4284	2.1829	2.0174	-0.2455	-0.411
1971	VAL100:C	GLN123:C	0.0001	0.0019	0.0007	0.0018	0.0006
1972	VAL100:C	ALA124:C	10.0702	10.6003	10.1429	0.5301	0.0727
1973	VAL100:C	VAL125:C	11.375	10.0032	10.1768	-1.3718	-1.1982
1974	VAL100:C	VAL126:C	12.0983	12.7364	12.5223	0.6381	0.424
1975	VAL100:C	VAL127:C	0.0166	0.0222	0.0202	0.0056	0.0036
1976	SER101:C	VAL48:C	0.2513	0.1016	0.0581	-0.1497	-0.1932
1977	SER101:C	PHE49:C	0.0003	0.0007	0.0008	0.0004	0.0005
1978	SER101:C	LEU50:C	1.4391	0.2389	0.4717	-1.2002	-0.9674
1979	SER101:C	THR78:C	4.1289	4.2262	3.7891	0.0973	-0.3398
1980	SER101:C	VAL79:C	10.0068	10.6826	10.4041	0.6758	0.3973
1981	SER101:C	GLY80:C	8.8055	8.9899	9.5483	0.1844	0.7428
1982	SER101:C	GLY81:C	0.8718	1.0362	1.1392	0.1644	0.2674
1983	SER101:C	GLY82:C	0.0128	0.0001	0.2225	-0.0127	0.2097
1984	SER101:C	ILE83:C	4.5525	3.4021	4.7967	-1.1504	0.2442
1985	SER101:C	LYS99:C	2.0055	1.9936	2.0018	-0.0119	-0.0037
1986	SER101:C	VAL100:C	24.646	24.5259	24.829	-0.1201	0.183
1987	SER101:C	SER101:C	36	36	36	0	0
1988	SER101:C	ILE102:C	29.4281	28.475	29.6366	-0.9531	0.2085
1989	SER101:C	ASN103:C	2.3463	2.0991	2.3974	-0.2472	0.0511
1990	SER101:C	ALA124:C	0.0004	0.0084	0.01	0.008	0.0096
1991	SER101:C	VAL125:C	0.0034	0.0028	0.0042	-0.0006	0.0008
1992	SER101:C	VAL126:C	15.94	20.1818	19.9908	4.2418	4.0508
1993	SER101:C	VAL127:C	0.2481	0.6353	0.8242	0.3872	0.5761
1994	SER101:C	ALA128:C	2.2017	2.4506	2.6018	0.2489	0.4001
1995	SER101:C	LEU169:C	0.5992	0.9921	0.7016	0.3929	0.1024
1996	ILE102:C	GLY82:C	0.0023	0	0.0977	-0.0023	0.0954
1997	ILE102:C	ILE83:C	6.3265	4.8814	6.0035	-1.4451	-0.323
1998	ILE102:C	HIS84:C	0.0461	0.0046	0.023	-0.0415	-0.0231
[truncated: 7,621 more rows]

## Sheet: Figure 4a
HisF Residue	292.9	297.5	302.7	307.6	312.6	322.4	Temperature Coefficient (ppb/K)
L2	8.804	8.766	8.718	8.675	8.631	8.541	-8.934 ± 0.06511
A3	8.921	8.904	8.877	8.857	8.832	8.788	-4.562 ± 0.07193
K4	8.557	8.544	8.523	8.507	8.489	8.451	-3.613 ± 0.07308
R5	7.287	7.285	7.275	7.271	7.266	7.256	-1.089 ± 0.06809
C9	8.311	8.292	8.262	8.236	8.209	8.155	-5.351 ± 0.09095
D11	8.726	8.698	8.659	8.629	8.598	8.547	-6.147 ± 0.1977
V12	8.942	8.967	8.983	9.005	9.024	9.055	3.798 ± 0.156
K13	8.862	8.87	8.869	8.873	8.875	8.878	0.4872 ± 0.0929
D14	9.888	9.879	9.858	9.84	9.81	9.741	-4.989 ± 0.5039
G15	8.63	8.616	8.591	8.571	8.546	8.488	-4.821 ± 0.2468
R16	7.611	7.61	7.6	7.596	7.59	7.578	-1.164 ± 0.07282
V17	8.682	8.676	8.661	8.653	8.644	8.626	-1.936 ± 0.0777
V18	8.528	8.501	8.46	8.423	8.388	8.32	-7.156 ± 0.1057
K19	8.593	8.575	8.549	8.55	8.508	8.463	-4.353 ± 0.4064
G20	7.768	7.766	7.758	7.756	7.752	7.752	-0.597 ± 0.1228
T21	7.533	7.52	7.501	7.493	7.481	7.475	-2.023 ± 0.2912
N22	7.898	7.891	7.879	7.877	7.868	7.845	-1.729 ± 0.1335
F23	7.7	7.707	7.703	7.706	7.705	7.707	0.157 ± 0.1011
N25	8.708	8.679	8.642	8.606	8.57	8.486	-7.51 ± 0.2107
L26	7.037	7.043	7.037	7.048	7.052	7.082	1.417 ± 0.3477
D28	8.751	8.706	8.651	8.604	8.548	8.404	-11.58 ± 0.5796
S29	8.508	8.482	8.447	8.42	8.388	8.35	-5.485 ± 0.2726
G30	8.014	8.026	8.03	8.041	8.052	8.069	1.841 ± 0.08745
D31	7.47	7.473	7.465	7.471	7.475	7.5	0.9111 ± 0.3596
E34	7.07	7.106	7.131	7.159	7.191	7.255	6.131 ± 0.1567
L35	8.09	8.088	8.076	8.071	8.062	8.046	-1.543 ± 0.08692
G36	8.212	8.212	8.203	8.2	8.195	8.185	-0.9615 ± 0.07376
K37	8.275	8.281	8.277	8.281	8.284	8.287	0.3687 ± 0.09236
Y39	8.623	8.61	8.59	8.572	8.555	8.513	-3.737 ± 0.1092
S40	8.083	8.088	8.086	8.089	8.092	8.099	0.4932 ± 0.08109
E41	7.886	7.888	7.883	7.885	7.884	7.885	-0.06769 ± 0.07325
I42	7.581	7.577	7.562	7.553	7.543	7.523	-2.032 ± 0.08546
G43	7.001	7	6.99	6.987	6.981	6.97	-1.092 ± 0.07344
I44	7.886	7.878	7.861	7.846	7.829	7.796	-3.119 ± 0.1188
D51	8.934	8.921	8.897	8.877	8.851	8.788	-4.946 ± 0.3292
K58	7.57	7.557	7.537	7.529	7.521	7.517	-1.841 ± 0.3418
K60	8.293	8.247	8.239	8.225	8.213	8.191	-3.087 ± 0.5206
T61	8.042	8.035	8.019	8.004	7.984	7.93	-3.786 ± 0.3793
L63	7.723	7.753	7.772	7.793	7.805	7.808	2.891 ± 0.5729
L65	7.658	7.662	7.654	7.65	7.641	7.614	-1.528 ± 0.2944
V66	7.961	7.962	7.952	7.95	7.943	7.929	-1.129 ± 0.1169
K68	7.867	7.858	7.829	7.807	7.781	7.727	-4.87 ± 0.2423
E71	7.236	7.231	7.218	7.208	7.197	7.177	-2.063 ± 0.06827
Q72	7.031	7.045	7.051	7.063	7.071	7.091	1.971 ± 0.08377
D74	7.995	8.011	8.018	8.032	8.045	8.069	2.459 ± 0.09119
I75	6.94	6.944	6.937	6.935	6.934	6.927	-0.502 ± 0.1012
G80	8.688	8.681	8.666	8.657	8.65	8.638	-1.748 ± 0.144
D85	7.293	7.301	7.301	7.306	7.313	7.326	1.06 ± 0.1063
F86	9.117	9.101	9.073	9.047	9.026	8.975	-4.877 ± 0.1148
E87	9.193	9.176	9.15	9.128	9.111	9.075	-4.056 ± 0.1326
T88	8.504	8.502	8.487	8.483	8.476	8.466	-1.358 ± 0.13
A89	7.378	7.365	7.343	7.328	7.311	7.278	-3.422 ± 0.06464
S90	8.43	8.412	8.386	8.367	8.346	8.308	-4.168 ± 0.08095
E91	7.554	7.563	7.565	7.572	7.577	7.587	1.077 ± 0.06715
L94	8.627	8.619	8.604	8.594	8.58	8.546	-2.733 ± 0.1538
R95	7.487	7.485	7.472	7.468	7.461	7.446	-1.427 ± 0.09108
G96	7.585	7.575	7.556	7.544	7.529	7.498	-2.971 ± 0.07363
D98	6.318	6.32	6.315	6.316	6.318	6.324	0.1548 ± 0.1289
S101	8.25	8.244	8.229	8.221	8.21	8.174	-2.536 ± 0.2092
I102	8.402	8.391	8.372	8.355	8.341	8.31	-3.171 ± 0.06687
A105	8.81	8.802	8.781	8.771	8.758	8.729	-2.775 ± 0.1069
A106	7.056	7.06	7.055	7.054	7.054	7.055	-0.1116 ± 0.08948
E108	7.765	7.76	7.747	7.74	7.726	7.701	-2.199 ± 0.1282
N109	7.787	7.793	7.79	7.794	7.792	7.789	0.03045 ± 0.1227
S111	7.928	7.909	7.882	7.861	7.841	7.803	-4.275 ± 0.1126
L112	8.671	8.662	8.645	8.635	8.623	8.599	-2.462 ± 0.0635
I113	7.306	7.301	7.292	7.29	7.285	7.276	-1.004 ± 0.07106
T114	6.695	6.693	6.684	6.684	6.678	6.671	-0.831 ± 0.07724
Q115	8.654	8.643	8.623	8.61	8.595	8.565	-3.046 ± 0.06482
Q118	9.05	9.049	9.037	9.029	9.019	8.992	-2.008 ± 0.1833
T119	7.228	7.235	7.235	7.236	7.208	7.199	-1.192 ± 0.4556
F120	8.378	8.368	8.353	8.34	8.328	8.303	-2.569 ± 0.03533
G121	7.636	7.626	7.607	7.593	7.581	7.557	-2.734 ± 0.1
S122	8.658	8.612	8.577	8.546	8.511	8.446	-7.018 ± 0.2315
Q123	8.855	8.818	8.778	8.742	8.702	8.631	-7.594 ± 0.06047
A124	7.466	7.458	7.44	7.428	7.414	7.386	-2.76 ± 0.07646
A128	8.774	8.782	8.775	8.767	8.764	8.751	-0.9252 ± 0.2046
I129	8.779	8.785	8.785	8.787	8.793	8.793	0.4679 ± 0.0921
D130	10.184	10.159	10.123	10.094	10.054	9.971	-7.21 ± 0.3097
A131	8.589	8.588	8.576	8.572	8.569	8.56	-1.031 ± 0.1106
R133	9.311	9.3	9.28	9.266	9.249	9.213	-3.344 ± 0.09136
V134	9.282	9.27	9.248	9.231	9.213	9.173	-3.729 ± 0.09668
G136	8.286	8.256	8.217	8.184	8.149	8.08	-7.005 ± 0.04444
E137	7.524	7.525	7.517	7.515	7.512	7.505	-0.6896 ± 0.07404
F138	8.86	8.826	8.785	8.75	8.713	8.642	-7.398 ± 0.0487
F141	9.402	9.392	9.372	9.359	9.344	9.315	-2.994 ± 0.0717
T142	9.296	9.292	9.278	9.269	9.26	9.239	-1.982 ± 0.0826
Y143	7.968	7.969	7.956	7.954	7.945	7.926	-1.468 ± 0.1578
G145	8.89	8.869	8.837	8.81	8.776	8.703	-6.348 ± 0.2651
K146	7.521	7.521	7.511	7.509	7.504	7.494	-0.9558 ± 0.08325
N148	8.649	8.618	8.58	8.545	8.511	8.477	-6.026 ± 0.4449
T149	7.702	7.694	7.681	7.675	7.663	7.647	-1.883 ± 0.06634
G150	8.638	8.619	8.588	8.565	8.539	8.488	-5.132 ± 0.08016
I151	8.2	8.195	8.18	8.171	8.16	8.138	-2.153 ± 0.07919
L152	9.096	9.079	9.054	9.034	9.013	8.971	-4.266 ± 0.04823
L153	8.714	8.699	8.676	8.657	8.637	8.597	-4.003 ± 0.05449
R154	9.029	9.012	8.985	8.965	8.942	8.897	-4.51 ± 0.06752
D155	6.731	6.728	6.717	6.713	6.707	6.695	-1.247 ± 0.06822
W156	8.389	8.38	8.369	8.359	8.348	8.326	-2.137 ± 0.02785
W156Ne-He	10.667	10.636	10.597	10.564	10.526	10.45	-7.351 ± 0.09989
V158	6.324	6.326	6.324	6.33	6.333	6.339	0.5259 ± 0.08847
E159	7.574	7.573	7.563	7.56	7.555	7.55	-0.8779 ± 0.09965
E161	7.178	7.183	7.178	7.181	7.182	7.184	0.1545 ± 0.08987
R163	8.291	8.276	8.25	8.25	8.234	8.188	-3.302 ± 0.3167
G164	7.398	7.4	7.393	7.389	7.386	7.378	-0.7447 ± 0.08248
A165	7.207	7.206	7.2	7.201	7.198	7.196	-0.3854 ± 0.06871
G166	8.263	8.262	8.249	8.244	8.235	8.217	-1.615 ± 0.1107
I168	8.291	8.28	8.255	8.239	8.223	8.184	-3.666 ± 0.114
L170	8.978	8.987	8.991	8.988	8.988	8.971	-0.2635 ± 0.3348
S172	7.102	7.106	7.099	7.1	7.099	7.1	-0.1408 ± 0.1042
D174	7.642	7.612	7.585	7.566	7.54	7.514	-4.338 ± 0.3356
D176	8.016	8.009	7.988	7.983	7.985	7.957	-1.897 ± 0.2596
T178	7.765	7.759	7.748	7.741	7.736	7.724	-1.406 ± 0.08285
D183	10.044	10.02	9.988	9.957	9.923	9.854	-6.475 ± 0.1646
T184	7.991	7.994	7.988	7.988	7.986	7.981	-0.3831 ± 0.07956
E185	8.775	8.739	8.697	8.662	8.622	8.541	-7.892 ± 0.08229
M186	7.442	7.439	7.429	7.425	7.42	7.413	-1.025 ± 0.08842
F189	7.717	7.713	7.701	7.696	7.689	7.677	-1.392 ± 0.07579
L193	7.886	7.878	7.86	7.85	7.838	7.816	-2.419 ± 0.08614
T194	7.111	7.111	7.1	7.096	7.09	7.081	-1.092 ± 0.09273
T195	8.792	8.764	8.723	8.691	8.658	8.589	-6.91 ± 0.08493
L196	8.318	8.311	8.29	8.282	8.27	8.248	-2.422 ± 0.1286
I198	9.488	9.474	9.454	9.442	9.427	9.396	-3.1 ± 0.06857
S201	7.722	7.729	7.727	7.732	7.734	7.74	0.5565 ± 0.081
G202	8.42	8.412	8.398	8.387	8.376	8.35	-2.386 ± 0.06122
G203	8.479	8.463	8.435	8.424	8.395	8.364	-3.973 ± 0.1843
A204	6.172	6.187	6.176	6.185	6.179	6.191	0.4226 ± 0.263
G205	10.533	10.525	10.504	10.487	10.466	10.427	-3.692 ± 0.163
K206	7.631	7.625	7.608	7.608	7.596	7.585	-1.584 ± 0.1607
E208	9.676	9.673	9.663	9.662	9.656	9.651	-0.8774 ± 0.1007
H209	7.42	7.416	7.404	7.4	7.393	7.381	-1.349 ± 0.07672
F210	8.066	8.061	8.046	8.034	8.018	7.984	-2.832 ± 0.1875
L211	6.845	6.844	6.836	6.832	6.828	6.819	-0.9207 ± 0.05653
E212	8.074	8.072	8.062	8.057	8.052	8.042	-1.132 ± 0.06985
A213	7.609	7.606	7.594	7.587	7.58	7.563	-1.6 ± 0.07316
L215	8.831	8.821	8.8	8.787	8.771	8.742	-3.073 ± 0.08146
A216	7.491	7.494	7.489	7.496	7.492	7.505	0.397 ± 0.1774
G217	7.418	7.405	7.386	7.372	7.358	7.327	-3.086 ± 0.05022
D219	9.011	9.002	8.984	8.974	8.96	8.935	-2.61 ± 0.06945
A221	8.706	8.687	8.659	8.639	8.618	8.608	-3.502 ± 0.4504
A223	8.767	8.765	8.755	8.751	8.746	8.733	-1.175 ± 0.06781
F227	7.217	7.212	7.201	7.19	7.182	7.158	-2.025 ± 0.09456
F229	8.528	8.516	8.498	8.479	8.463	8.428	-3.439 ± 0.07105
R230	8.011	8.018	8.02	8.025	8.027	8.031	0.6498 ± 0.08256
E231	7.951	7.945	7.929	7.922	7.912	7.896	-1.913 ± 0.09972
I232	7.745	7.707	7.661	7.623	7.584	7.502	-8.207 ± 0.07165
D233	8.852	8.84	8.817	8.798	8.777	8.733	-4.09 ± 0.1298
V234	9.012	8.968	8.916	8.864	8.814	8.702	-10.49 ± 0.1817
R235	7.878	7.877	7.872	7.874	7.872	7.876	-0.09049 ± 0.1112
L237	8.604	8.591	8.566	8.547	8.522	8.472	-4.524 ± 0.1785
E239	8.334	8.312	8.283	8.259	8.235	8.191	-4.885 ± 0.09174
Y240	8.277	8.277	8.264	8.267	8.266	8.258	-0.6318 ± 0.1561
K242	8.745	8.698	8.637	8.579	8.515	8.383	-12.31 ± 0.3029
K243	7.943	7.945	7.934	7.929	7.93	7.925	-0.6903 ± 0.151
H244	7.314	7.316	7.306	7.298	7.299	7.291	-0.8695 ± 0.1443
G245	7.635	7.635	7.627	7.626	7.621	7.617	-0.6637 ± 0.07835
V246	7.962	7.962	7.953	7.949	7.954	7.926	-1.119 ± 0.2743
N247	8.794	8.761	8.719	8.68	8.643	8.547	-8.308 ± 0.2555
V248	7.323	7.305	7.28	7.261	7.241	7.205	-4.032 ± 0.08926
R249	9.075	9.067	9.048	9.041	9.028	9.008	-2.309 ± 0.112
L250	7.79	7.747	7.696	7.647	7.603	7.507	-9.595 ± 0.06761
E251	8.561	8.528	8.488	8.453	8.421	8.358	-6.903 ± 0.1374
G252	8.574	8.549	8.517	8.484	8.465	8.449	-4.448 ± 0.5709
L253	7.689	7.655	7.614	7.582	7.549	7.489	-6.788 ± 0.1745

## Sheet: Figure 4b
Shifts can be accessed at BMRB code 15741
https://bmrb.io/data_library/summary/?bmrbId=15741

## Sheet: Figure 4c
	node1	node2	weight	w_apo30	w_apo50
0	0	0	-0.0018	13.6676	13.6658
1	0	1	-0.0112	14.3015	14.2903
2	0	2	0.0216	4.1287	4.1503
3	0	3	-0.0017	0.0096	0.0079
4	0	245	0.0007	0	0.0007
5	0	246	0.0051	0.0862	0.0913
6	0	247	0.0044	0.0011	0.0055
7	0	248	-0.0003	0.0003	0
15	1	0	-0.0049	3.108	3.1031
16	1	1	-0.046	15.9306	15.8846
17	1	2	0.108	14.0057	14.1137
18	1	3	-0.0064	4.0092	4.0028
19	1	4	0.0001	0.0001	0.0002
20	1	196	-0.0001	0.0001	0
21	1	246	0.0019	0.0131	0.015
22	1	247	-0.001	0.0024	0.0014
31	2	1	0.0009	2.951	2.9519
32	2	4	-0.1035	4.3573	4.2538
33	2	246	-0.0001	0.0001	0
34	2	247	0.0696	0.7276	0.7972
35	2	248	-0.0563	3.4191	3.3628
36	2	249	0.0184	0.0147	0.0331
40	3	0	-0.0002	0.0004	0.0002
41	3	1	0.0038	0.0102	0.014
42	3	2	0.0287	2.8673	2.896
43	3	3	0.0325	15.4134	15.4459
44	3	4	-0.0629	12.6174	12.5545
45	3	214	-0.0001	0.0015	0.0014
46	3	216	-0.0062	0.0193	0.0131
47	3	217	-0.0153	0.182	0.1667
48	3	218	0.0889	1.1075	1.1964
49	3	219	0.1388	0.2524	0.3912
50	3	220	0.0046	0.076	0.0806
51	3	246	0.0166	3.3087	3.3253
52	3	247	-0.2342	2.561	2.3268
53	3	248	-0.0059	5.1791	5.1732
55	4	3	-0.0322	3.0802	3.048
56	4	4	-0.1144	16.9457	16.8313
57	4	5	0.0045	12.0018	12.0063
58	4	6	0.194	4.646	4.84
59	4	44	0.1781	0.1342	0.3123
60	4	45	0.2353	0.0444	0.2797
61	4	197	0.003	0.0027	0.0057
62	4	198	0.0004	0	0.0004
63	4	218	-0.0016	0.002	0.0004
64	4	219	-0.2405	2.3683	2.1278
65	4	220	-0.1822	7.0612	6.879
66	4	221	0.0004	0.0001	0.0005
67	4	248	-0.1149	0.5059	0.391
70	5	4	0.0103	2.7673	2.7776
71	5	5	-0.0128	15.9919	15.9791
72	5	6	-0.0912	14.6506	14.5594
73	5	7	0.0006	4.0032	4.0038
74	5	43	-0.0063	0.0954	0.0891
75	5	44	0.3452	9.1166	9.4618
76	5	45	0.1238	3.8505	3.9743
77	5	220	-0.3677	5.1154	4.7477
78	5	221	0.0027	0.002	0.0047
79	5	222	0.0171	0.0078	0.0249
80	5	237	0.0152	0.1261	0.1413
81	5	248	0.0006	0.0063	0.0069
82	6	4	0.0001	0	0.0001
83	6	5	-0.2783	5.3345	5.0562
84	6	6	-0.0012	15.9988	15.9976
85	6	7	-0.0006	13.9889	13.9883
86	6	8	0.0276	4.1902	4.2178
87	6	44	-0.2248	2.7022	2.4774
88	6	45	-0.9161	8.7934	7.8773
89	6	46	-0.0709	1.0827	1.0118
90	6	47	0.0375	2.0095	2.047
91	6	220	0.1295	4.7952	4.9247
92	6	221	0.2049	3.064	3.2689
93	6	222	0.197	6.9993	7.1963
94	6	223	0.0068	0.0055	0.0123
95	7	6	-0.024	3.1715	3.1475
96	7	9	0.0021	4.0017	4.0038
97	7	44	-0.0208	0.0529	0.0321
98	7	45	-0.0595	0.9869	0.9274
99	7	46	-0.0315	1.1863	1.1548
100	7	47	0.019	6.8485	6.8675
101	7	48	0.0002	0.0007	0.0009
102	7	222	-0.2503	4.9426	4.6923
103	7	223	0.0076	0.003	0.0106
104	7	224	0.0001	0	0.0001
105	7	226	0.0018	0.0001	0.0019
106	7	227	0.0002	0	0.0002
107	8	7	0.0514	3.0881	3.1395
108	8	9	-0.0017	11.9987	11.997
109	8	10	0.3132	4.3834	4.6966
110	8	47	0.076	5.7297	5.8057
111	8	48	0.0474	0.0302	0.0776
112	8	49	0.2178	0.9121	1.1299
113	8	222	-0.6288	2.8025	2.1737
114	8	223	-0.0854	1.6104	1.525
115	8	224	0.6021	0.0091	0.6112
116	8	227	0.0002	0	0.0002
117	9	7	-0.0017	0.0017	0
118	9	8	-0.7269	4.8085	4.0816
119	9	9	-0.0867	15.8576	15.7709
120	9	10	0.64	11.9005	12.5405
121	9	11	0.0298	4.2432	4.273
122	9	17	-0.0438	0.0646	0.0208
123	9	18	0.0001	0	0.0001
124	9	31	0.0056	0.001	0.0066
125	9	32	0.0033	0	0.0033
126	9	34	0.0267	0.0141	0.0408
127	9	35	-0.0836	1.5914	1.5078
128	9	47	-0.8023	3.3467	2.5444
129	9	48	-0.3744	2.6476	2.2732
130	9	49	-0.0656	7.9563	7.8907
131	9	50	-0.052	0.0789	0.0269
132	9	224	0.012	0	0.012
133	10	8	0.0001	0	0.0001
134	10	9	-0.0702	3.8467	3.7765
135	10	11	-0.3709	13.0422	12.6713
136	10	12	0.002	4.0034	4.0054
137	10	16	-0.0893	1.0054	0.9161
138	10	17	-1.0396	8.3652	7.3256
139	10	18	-0.0027	0.0073	0.0046
140	10	19	-0.2257	0.3204	0.0947
141	10	20	0.324	0.1038	0.4278
142	10	21	1.0453	0.0182	1.0635
143	10	22	0.3022	0.062	0.3642
144	10	23	0.0059	0	0.0059
145	10	49	-0.3391	4.7298	4.3907
146	10	50	-0.0001	0.0001	0
147	10	51	0.0136	0.7948	0.8084
148	10	224	0.0272	0	0.0272
149	11	9	0.0005	0	0.0005
150	11	10	-0.0241	3.9189	3.8948
151	11	12	-0.0089	13.9786	13.9697
152	11	13	0.0622	4.911	4.9732
153	11	14	0.9191	3.6007	4.5198
154	11	15	0.7156	4.2746	4.9902
155	11	16	0.1971	1.4227	1.6198
156	11	17	-0.2665	3.9244	3.6579
157	11	31	0.0001	0.0001	0.0002
158	11	48	0.0001	0	0.0001
159	11	49	0.44	4.7988	5.2388
160	11	50	-0.1195	4.0486	3.9291
161	11	51	-0.0534	8.7365	8.6831
162	11	52	-0.0223	2.6591	2.6368
163	11	53	0.0373	0	0.0373
164	12	10	0.0002	0	0.0002
165	12	11	0.0684	3.0772	3.1456
166	12	12	0.0986	12.8606	12.9592
167	12	13	0.327	14.856	15.183
168	12	14	0.0553	7.9487	8.004
169	12	15	0.0157	8.4634	8.4791
170	12	16	-0.0908	1.1048	1.014
171	12	17	0.178	1.6028	1.7808
172	12	18	0.0022	0	0.0022
173	12	19	0.0026	0	0.0026
174	12	25	0.0003	0.003	0.0033
175	12	26	0.0175	0	0.0175
176	12	27	0.2105	0.0002	0.2107
177	12	28	0.0004	0	0.0004
178	12	51	-0.1659	3.1802	3.0143
179	12	52	0.3036	2.1427	2.4463
180	12	53	-0.6756	0.7027	0.0271
181	12	54	0.0001	0	0.0001
182	12	55	0.0003	0	0.0003
183	12	56	0.002	0	0.002
184	12	57	0.0001	0	0.0001
185	13	12	0.096	4.6846	4.7806
186	13	13	-0.0189	15.9581	15.9392
187	13	14	0.0693	11.3258	11.3951
188	13	15	0.065	9.0761	9.1411
189	13	51	0.0048	0.002	0.0068
190	13	52	0.0718	0.1481	0.2199
191	13	53	-0.2751	0.2853	0.0102
192	13	54	-0.0015	0.0088	0.0073
193	13	55	0.0002	0	0.0002
194	13	56	0.0014	0	0.0014
195	13	57	0.0053	0	0.0053
196	13	60	0.0236	0.0001	0.0237
197	13	61	0.0667	0	0.0667
198	13	64	0.0004	0	0.0004
199	14	12	0.2674	2.8471	3.1145
200	14	13	-0.0217	4.6427	4.621
201	14	16	-0.1749	3.6986	3.5237
202	14	30	-0.0925	0.11	0.0175
203	14	31	-0.5179	0.8685	0.3506
204	14	32	0.0006	0.0001	0.0007
205	14	54	0.0001	0	0.0001
206	14	60	0.0004	0	0.0004
207	14	61	0.5305	0.0011	0.5316
208	14	64	0.0206	0.0212	0.0418
209	15	11	-0.0086	0.9934	0.9848
210	15	12	0.4109	8.7585	9.1694
211	15	13	0.0913	2.1144	2.2057
212	15	14	-0.1214	8.1953	8.0739
213	15	15	0.8651	14.0758	14.9409
214	15	16	-0.0794	14.8086	14.7292
215	15	17	0.2317	4.0147	4.2464
216	15	18	0.0002	0	0.0002
217	15	26	0.0569	0	0.0569
218	15	27	1.0106	0.0009	1.0115
219	15	28	0.696	2.1192	2.8152
220	15	29	-5.1128	9.6283	4.5155
221	15	30	-5.7925	9.8929	4.1004
222	15	31	0.0658	0.4936	0.5594
223	16	9	-0.0005	0.0007	0.0002
224	16	10	-0.6332	2.6571	2.0239
225	16	11	-0.1565	0.7829	0.6264
226	16	12	-0.247	4.5835	4.3365
227	16	15	-0.1662	3.6295	3.4633
228	16	17	-0.0104	13.9974	13.987
229	16	18	0.0972	4.0329	4.1301
230	16	19	0.0077	0	0.0077
231	16	26	0.0002	0	0.0002
232	16	27	0.114	0.754	0.868
233	16	28	-0.3499	8.484	8.1341
234	16	29	-4.3962	7.7099	3.3137
235	16	30	-0.248	0.7718	0.5238
236	16	31	-0.8615	2.081	1.2195
237	16	34	-0.0046	0.0412	0.0366
238	16	35	-0.0001	0.0002	0.0001
239	17	10	-1.6742	3.1941	1.5199
240	17	11	0.0018	1.0957	1.0975
241	17	12	-0.2611	5.5766	5.3155
242	17	13	0.0001	0	0.0001
243	17	15	0.0247	0.0058	0.0305
244	17	16	0.0871	3.3648	3.4519
245	17	18	-0.003	13.9975	13.9945
246	17	19	1.5489	3.9822	5.5311
247	17	20	0.0411	0.1001	0.1412
248	17	21	0.0008	0	0.0008
249	17	22	0.0007	0	0.0007
250	17	23	0.001	0	0.001
251	17	24	0.0004	0	0.0004
252	17	25	0.3132	0.1758	0.489
253	17	26	-0.8511	5.5227	4.6716
254	17	27	-0.0395	2.0926	2.0531
255	17	28	-1.0723	6.5246	5.4523
256	17	29	-0.023	0.0608	0.0378
257	17	51	0.0076	0.0003	0.0079
258	18	10	-0.1056	0.1549	0.0493
259	18	16	0.0039	0	0.0039
260	18	17	0.0123	3.142	3.1543
261	18	18	-0.0065	14.4167	14.4102
262	18	19	-0.1663	12.9382	12.7719
263	18	20	1.4523	3.0831	4.5354
264	18	21	0.0009	0.002	0.0029
265	18	22	-0.0001	0.0001	0
266	18	23	-0.0167	0.0198	0.0031
267	18	24	0.011	0.0789	0.0899
268	18	25	-0.4875	1.7323	1.2448
269	18	26	-2.8332	10.0521	7.2189
270	18	27	0.3268	0.5899	0.9167
271	18	28	1.0238	2.5452	3.569
272	18	29	0.2139	0	0.2139
273	18	30	0.0066	0	0.0066
274	18	34	0.0014	0	0.0014
275	18	224	-0.2082	0.2604	0.0522
276	18	227	0.0006	0	0.0006
277	18	228	-0.0477	0.0708	0.0231
278	19	10	0.1863	0	0.1863
279	19	17	0.0122	0	0.0122
280	19	18	0.6821	3.4317	4.1138
281	19	21	0.151	3.7431	3.8941
282	19	22	-0.9741	1.9461	0.972
283	19	23	-0.5171	2.2749	1.7578
284	19	24	-0.1342	0.7303	0.5961
285	19	25	-0.3191	1.8869	1.5678
286	19	26	-0.5022	2.7952	2.293
287	19	27	0.0212	0	0.0212
288	19	28	0.0001	0	0.0001
289	19	224	0.0408	0.0192	0.06
290	19	225	0.0001	0	0.0001
291	19	227	0.0006	0	0.0006
292	19	228	0.0015	0.0002	0.0017
293	20	8	0.0001	0	0.0001
294	20	10	0.0724	0.002	0.0744
295	20	17	0.0009	0.0005	0.0014
296	20	18	-0.0207	0.0496	0.0289
297	20	19	0.5162	4.6262	5.1424
298	20	21	0.0028	13.9845	13.9873
299	20	22	1.2633	7.1102	8.3735
300	20	23	0.2333	7.6564	7.8897
301	20	24	0.4122	0.8177	1.2299
302	20	25	0.8982	0.1871	1.0853
303	20	26	0.2563	0.2063	0.4626
304	20	176	-0.0383	0.0402	0.0019
305	20	177	-0.0123	0.04	0.0277
306	20	178	-0.0015	0.0065	0.005
307	20	202	0.0001	0	0.0001
308	20	203	0.0051	0	0.0051
309	20	204	0.0007	0	0.0007
310	20	223	0.0431	0.0026	0.0457
311	20	224	0.3001	0.0736	0.3737
312	20	225	0.0034	0.0001	0.0035
313	20	227	-0.0012	0.002	0.0008
314	20	228	-0.0192	0.0434	0.0242
315	20	229	0.0001	0	0.0001
316	21	18	0.0001	0	0.0001
317	21	19	0.0428	0.0022	0.045
318	21	20	-0.2812	4.067	3.7858
319	21	21	-0.0563	15.829	15.7727
320	21	22	0.694	12.1058	12.7998
321	21	23	-0.3223	8.9159	8.5936
322	21	24	1.3174	0.4023	1.7197
323	21	25	1.1231	0.0008	1.1239
324	21	26	0.0003	0	0.0003
325	21	52	0.0003	0	0.0003
326	21	143	-0.0002	0.0002	0
327	21	144	-0.0013	0.0016	0.0003
328	21	145	-0.0011	0.0012	0.0001
329	21	175	-0.0053	0.0056	0.0003
330	21	176	-0.6534	0.8099	0.1565
331	21	177	-0.4695	0.6085	0.139
332	21	178	0.0315	0.0789	0.1104
333	21	179	-0.002	0.0027	0.0007
334	21	201	0.0002	0.0002	0.0004
335	21	202	0.0022	0.0106	0.0128
336	21	203	0.0235	0.0016	0.0251
337	21	223	0.0008	0	0.0008
338	21	224	0.0004	0.0027	0.0031
339	21	225	-0.0002	0.0003	0.0001
340	21	228	0.0002	0	0.0002
341	22	11	0.0009	0	0.0009
342	22	19	-0.0139	0.0219	0.008
343	22	20	-0.943	1.539	0.596
344	22	21	1.1254	4.4307	5.5561
345	22	22	-0.5177	19.4179	18.9002
346	22	23	0.9577	11.3858	12.3435
347	22	24	0.5371	4.3024	4.8395
348	22	25	-0.1022	0.6534	0.5512
349	22	51	-0.001	0.0019	0.0009
350	22	52	0.0165	0.0066	0.0231
351	22	53	-0.0249	0.0339	0.009
352	22	54	0.0002	0	0.0002
353	22	143	-0.0007	0.0039	0.0032
354	22	144	-0.0028	0.0029	0.0001
355	22	145	-0.0008	0.0008	0
356	22	176	-0.0028	0.0324	0.0296
357	22	177	0.0007	0.013	0.0137
358	22	178	0.004	0.0014	0.0054
359	22	201	0.0015	0.0004	0.0019
360	22	202	-0.0034	0.0079	0.0045
361	22	203	0.0018	0.0012	0.003
362	22	223	0.0002	0	0.0002
363	22	224	-0.0016	0.004	0.0024
364	22	225	0.0003	0	0.0003
365	22	229	0.0001	0	0.0001
366	22	230	0.0006	0	0.0006
367	23	18	0.0793	0.0026	0.0819
368	23	19	0.5505	0.6715	1.222
369	23	20	-0.38	6.5751	6.1951
370	23	21	0.0078	1.5435	1.5513
371	23	22	-0.1047	7.2577	7.153
372	23	23	0.1506	14.551	14.7016
373	23	24	-0.4499	13.3742	12.9243
374	23	25	-0.3532	6.3968	6.0436
375	23	26	1.1649	0.4139	1.5788
376	23	27	0.0035	0	0.0035
377	23	176	0.0003	0.0001	0.0004
378	23	177	0.0043	0.0044	0.0087
379	23	178	0.0027	0.0002	0.0029
380	23	224	-0.001	0.001	0
381	24	18	0.6177	0.0123	0.63
382	24	19	1.6843	0.9475	2.6318
383	24	20	-2.5825	3.9886	1.4061
384	24	21	-0.1837	0.4148	0.2311
385	24	22	0.2185	0.2038	0.4223
386	24	23	0.2623	4.1087	4.371
387	24	24	-0.0232	15.7583	15.7351
388	24	25	0.522	12.6896	13.2116
389	24	26	1.687	4.5799	6.2669
390	24	27	0.0002	0.0001	0.0003
391	25	12	0.0001	0	0.0001
392	25	13	0.0015	0	0.0015
393	25	17	0.0009	0	0.0009
394	25	18	-1.1026	3.4893	2.3867
395	25	19	-0.6363	2.5912	1.9549
396	25	20	-0.1966	1.1601	0.9635
397	25	21	0.5628	0.0519	0.6147
398	25	22	-0.254	1.089	0.835
399	25	23	-0.6682	2.5284	1.8602
400	25	24	-0.7697	5.4782	4.7085
401	25	25	-0.0659	15.9254	15.8595
402	25	26	-0.7411	13.0221	12.281
403	25	27	-0.0399	3.6676	3.6277
404	25	51	0.0001	0	0.0001
405	25	52	0.0048	0.0001	0.0049
406	25	53	-0.0004	0.0004	0
407	26	17	-0.045	0.9882	0.9432
408	26	18	-0.2646	9.4603	9.1957
409	26	19	2.6936	1.069	3.7626
410	26	20	0.0514	0.3733	0.4247
411	26	21	-0.0019	0.0051	0.0032
412	26	22	0.0012	0	0.0012
413	26	23	-0.005	0.0563	0.0513
414	26	24	0.2122	1.1139	1.3261
415	26	25	0.4987	4.6214	5.1201
416	26	26	0.0745	15.9429	16.0174
417	26	27	-0.0815	13.119	13.0375
418	26	28	0.0544	4.003	4.0574
419	26	29	0.0069	0.0005	0.0074
420	26	228	-0.0001	0.0001	0
421	27	12	0.1237	0	0.1237
422	27	13	0.0078	0	0.0078
423	27	14	0.0007	0	0.0007
424	27	15	0.1561	0	0.1561
425	27	16	0.4704	1.1305	1.6009
426	27	17	0.419	0.0799	0.4989
427	27	18	0.8339	4.5421	5.376
428	27	19	0.2219	0	0.2219
429	27	26	0.039	3.2706	3.3096
430	27	27	0.0034	15.9846	15.988
431	27	28	-0.8335	15.8687	15.0352
432	27	29	-4.3589	13.7411	9.3822
433	27	30	0.3003	0.1201	0.4204
434	28	15	0.0002	0	0.0002
435	28	16	-0.7915	3.5565	2.765
436	28	17	-0.6008	2.5885	1.9877
437	28	18	0.0676	4.7392	4.8068
438	28	19	0.0574	0	0.0574
439	28	26	0.0039	0.0012	0.0051
440	28	27	0.0488	2.958	3.0068
441	28	29	0.0274	11.9336	11.961
442	28	30	-0.1644	3.448	3.2836
443	28	31	0.0053	0.0001	0.0054
444	28	34	-0.037	0.0434	0.0064
445	28	227	-0.0001	0.0001	0
446	29	15	-0.2132	0.4698	0.2566
447	29	16	-3.4055	7.4624	4.0569
448	29	17	-0.0001	0.0016	0.0015
449	29	18	0.0014	0	0.0014
450	29	27	0.001	0	0.001
451	29	28	-0.7946	7.5383	6.7437
452	29	31	-0.0001	2	1.9999
453	29	33	0.0177	0.0058	0.0235
454	29	34	-0.0571	0.6942	0.6371
455	30	15	-0.0122	0.0135	0.0013
456	30	16	-3.4677	5.5373	2.0696
457	30	28	0.0001	0	0.0001
458	30	29	0.2153	2.6854	2.9007
459	30	30	-0.0125	15.997	15.9845
460	30	31	0.0213	6.9003	6.9216
461	30	32	0.6066	8.8817	9.4883
462	30	33	0.2882	9.8496	10.1378
463	30	34	-0.4055	6.8317	6.4262
464	30	35	-0.6528	2.0105	1.3577
465	31	10	0.0001	0	0.0001
466	31	12	0.0011	0	0.0011
467	31	14	0.0003	0.0014	0.0017
468	31	15	-0.8278	2.0208	1.193
469	31	16	-0.7555	5.6875	4.932
470	31	29	0.0001	0	0.0001
471	31	30	0.2682	4.348	4.6162
472	31	33	0.1104	8.5463	8.6567
473	31	34	0.3531	7.4306	7.7837
474	31	35	-0.2361	5.9154	5.6793
475	31	36	-0.3567	1.8205	1.4638
476	31	67	0.0003	0	0.0003
477	31	68	0.0727	0.0038	0.0765
478	31	71	0.0004	0	0.0004
479	32	30	0.0008	0	0.0008
480	32	31	0.245	3.4177	3.6627
481	32	33	-0.0012	13.9993	13.9981
482	32	34	0.0264	8.0151	8.0415
483	32	35	0.0964	8.0484	8.1448
484	32	36	-0.2673	6.1976	5.9303
485	32	37	-0.1508	1.5816	1.4308
486	32	67	0.0001	0.0001	0.0002
487	32	68	0.4782	1.5647	2.0429
488	32	70	-0.0005	0.0007	0.0002
489	32	71	0.2744	0.0864	0.3608
490	32	72	0.0104	0.0645	0.0749
491	33	29	0.0149	0.0265	0.0414
492	33	30	-0.9559	3.9751	3.0192
493	33	31	0.0168	0.9877	1.0045
494	33	32	0.3256	5.3448	5.6704
495	33	33	0.2168	16.288	16.5048
496	33	34	0.0131	12.1878	12.2009
497	33	35	-0.0296	8.1146	8.085
498	33	36	0.0873	7.9429	8.0302
499	33	37	0.1515	5.1796	5.3311
500	33	38	-0.0057	1.1826	1.1769
501	34	10	0.0045	0.0003	0.0048
502	34	16	-0.0574	0.1307	0.0733
503	34	17	0.0002	0	0.0002
504	34	28	0.0224	0.0009	0.0233
505	34	29	0.766	0.4142	1.1802
506	34	30	0.2471	0.8506	1.0977
507	34	31	0.6744	0.801	1.4754
508	34	32	0.2525	1.2087	1.4612
509	34	33	0.2852	5.3071	5.5923
510	34	34	0.2084	15.4696	15.678
511	34	35	0.0034	12.6005	12.6039
512	34	36	0.013	8.0082	8.0212
513	34	37	0.0172	8.1069	8.1241
514	34	38	-0.6701	6.4221	5.752
515	34	39	-0.1198	1.5727	1.4529
516	35	32	-0.0202	0.9457	0.9255
517	35	33	-0.0158	1.6403	1.6245
518	35	34	-0.0096	4.9639	4.9543
519	35	37	-0.0001	8	7.9999
520	35	38	-0.0851	7.9701	7.885
521	35	39	-0.0914	5.3928	5.3014
522	35	40	-0.0164	1.372	1.3556
523	35	72	0.0057	0	0.0057
524	35	73	0.0289	0.0149	0.0438
525	35	74	0.0003	0	0.0003
526	36	33	0.3469	2.3791	2.726
527	36	34	0.0525	1.3036	1.3561
528	36	35	0.0522	5.4691	5.5213
529	36	36	-0.0295	14.596	14.5665
530	36	37	0.0763	12.1811	12.2574
531	36	38	-0.0004	8.0075	8.0071
532	36	39	-0.1103	8.0688	7.9585
533	36	40	0.0649	5.3031	5.368
534	36	41	0.0456	1.0697	1.1153
535	36	72	-0.0258	0.0902	0.0644
536	36	73	-0.0739	0.1059	0.032
538	37	34	0.0964	1.5094	1.6058
539	37	35	0.0179	1.5147	1.5326
540	37	36	0.0478	5.3988	5.4466
541	37	37	-0.0095	15.7073	15.6978
542	37	38	0.4698	16.3091	16.7789
543	37	39	0.0063	8.0186	8.0249
544	37	40	0.0314	8.1049	8.1363
545	37	41	-0.0825	5.8712	5.7887
546	37	42	0.0021	1.3562	1.3583
547	37	43	0.0085	0.0295	0.038
548	37	227	0.2317	0.0276	0.2593
549	37	228	0.0256	0.0022	0.0278
550	37	229	0.1195	0.0122	0.1317
551	38	7	0.0047	0.0004	0.0051
552	38	8	0.2718	0.1114	0.3832
553	38	9	0.0739	0.002	0.0759
554	38	10	0.0014	0	0.0014
555	38	19	0.0003	0	0.0003
556	38	35	-0.0701	2.6695	2.5994
557	38	36	-0.0361	1.3072	1.2711
558	38	37	-0.1349	5.3038	5.1689
559	38	38	0.5015	18.5714	19.0729
560	38	39	0.0156	12.0024	12.018
561	38	40	-0.0014	8.037	8.0356
562	38	41	-0.0821	7.8326	7.7505
563	38	42	-0.0727	4.9945	4.9218
564	38	43	-0.2114	6.3236	6.1122
565	38	47	0.0014	0.0004	0.0018
566	38	223	-0.0004	0.0014	0.001
567	38	224	0.176	0.018	0.194
568	38	225	0.009	0.0006	0.0096
569	38	226	0.1624	0.2285	0.3909
570	38	227	1.4346	2.9804	4.415
571	38	228	0.0014	0.0001	0.0015
572	38	229	0.0002	0	0.0002
573	39	36	-0.0906	1.3158	1.2252
574	39	37	-0.0299	1.3163	1.2864
575	39	38	0.0422	5.09	5.1322
576	39	41	0.0083	8.0083	8.0166
577	39	42	-0.0045	7.8658	7.8613
578	39	43	-0.1129	7.7667	7.6538
579	39	73	-0.1512	2.3484	2.1972
580	39	74	0.0553	1.3185	1.3738
583	40	37	0.2155	1.7787	1.9942
584	40	38	0.0165	1.3214	1.3379
585	40	39	-0.0586	5.3922	5.3336
586	40	40	-0.0786	15.4438	15.3652
587	40	41	-0.9378	13.7006	12.7628
588	40	42	0.0583	8.4864	8.5447
589	40	43	0.0186	1.0548	1.0734
590	40	73	-0.0001	0.0001	0
591	41	38	-0.18	2.2881	2.1081
592	41	39	-0.0048	1.1859	1.1811
593	41	40	0.0262	4.9248	4.951
594	41	41	0.0048	15.9821	15.9869
595	41	42	-0.0433	14.7423	14.699
596	41	43	0.1021	9.9464	10.0485
597	41	227	0.0062	0.001	0.0072
598	41	229	0.0051	0.0006	0.0057
599	41	232	-0.0001	0.0001	0
600	41	233	0.3585	2.9191	3.2776
601	41	234	-0.48	3.0659	2.5859
602	42	5	0.0055	0.021	0.0265
603	42	39	-0.0439	0.6805	0.6366
604	42	40	0.0647	1.4215	1.4862
605	42	41	0.0275	4.0444	4.0719
606	42	44	0.0003	4.0019	4.0022
607	42	233	0.0012	0.0001	0.0013
608	42	234	0.0042	0.0061	0.0103
609	42	250	0.0001	0.0002	0.0003
610	43	5	0.0271	0.0177	0.0448
611	43	6	0.0337	1.2461	1.2798
612	43	7	-0.2154	6.6491	6.4337
613	43	38	0.0007	0.0006	0.0013
614	43	39	-0.2124	2.7521	2.5397
615	43	40	0.0002	0	0.0002
616	43	41	0.1087	0.5126	0.6213
617	43	42	-0.1891	8.4421	8.253
618	43	43	-0.0001	16	15.9999
619	43	44	-0.0376	15.7444	15.7068
620	43	45	0.1639	9.8505	10.0144
621	43	46	0.0487	0.6383	0.687
622	43	233	-0.0008	0.0014	0.0006
623	44	4	0.0335	1.005	1.0385
624	44	5	0.3798	10.7803	11.1601
625	44	6	-0.0627	0.2826	0.2199
626	44	7	-0.0378	0.0849	0.0471
627	44	43	0.0061	3.695	3.7011
628	44	45	-0.0294	12.2319	12.2025
629	44	46	0.0166	2.5032	2.5198
630	44	75	-0.0025	0.901	0.8985
631	44	248	0.0696	3.9375	4.0071
632	44	249	-0.0001	0.0004	0.0003
633	45	5	0.023	0.012	0.035
634	45	6	0.0476	0.9653	1.0129
635	45	7	-0.1766	6.0284	5.8518
636	45	44	0.1085	7.8277	7.9362
637	45	45	-0.4293	13.0566	12.6273
638	45	46	0.7281	13.3422	14.0703
639	45	47	0.0988	4.0155	4.1143
640	45	75	-0.3092	0.9901	0.6809
641	45	76	1.4001	0.2337	1.6338
642	45	77	2.1396	0.224	2.3636
645	46	7	-0.1074	5.5507	5.4433
646	46	8	0.1038	0.0154	0.1192
647	46	9	0.3546	0.0227	0.3773
648	46	35	-0.078	0.6603	0.5823
649	46	36	-0.0364	0.0818	0.0454
650	46	38	0.0051	0.003	0.0081
651	46	39	-0.2719	0.763	0.4911
652	46	45	0.0577	4.1896	4.2473
653	46	46	-0.5689	15.918	15.3491
654	46	47	0.3524	13.5616	13.914
655	46	48	0.1247	4.1155	4.2402
656	46	73	-0.0018	0.0018	0
657	46	74	-0.0337	0.0374	0.0037
658	46	75	0.0023	0.0145	0.0168
659	46	76	0.2109	1.6343	1.8452
660	46	77	0.1259	7.2619	7.3878
661	46	78	0.0019	0.0014	0.0033
662	47	7	0.1367	1.0156	1.1523
663	47	8	0.1161	2.554	2.6701
664	47	9	0.1759	8.561	8.7369
665	47	10	0.0186	0.0085	0.0271
666	47	46	0.0166	3.3782	3.3948
667	47	48	0.0279	13.9557	13.9836
668	47	49	0.2796	4.9191	5.1987
669	47	77	0.2439	6.718	6.9619
670	47	78	0.0266	0.0124	0.039
671	47	79	0.5679	0.1729	0.7408
672	48	9	-0.1687	5.7159	5.5472
673	48	10	0.0036	0	0.0036
674	48	11	-0.0261	0.2826	0.2565
675	48	16	0.0002	0	0.0002
676	48	31	-0.0009	0.0011	0.0002
677	48	32	-0.0597	0.2259	0.1662
678	48	35	-0.6125	0.9144	0.3019
679	48	46	-0.0006	0.0009	0.0003
680	48	47	-0.4507	4.8104	4.3597
681	48	48	-0.8183	18.32	17.5017
682	48	49	0.7773	12.4803	13.2576
683	48	50	0.122	4.0275	4.1495
684	48	65	0.2249	0	0.2249
685	48	68	0.0007	0	0.0007
686	48	77	-0.5502	2.7572	2.207
687	48	78	0.0084	2.0007	2.0091
688	48	79	0.7104	7.2145	7.9249
689	48	80	-0.0623	0.4998	0.4375
690	49	9	0.0202	1.8889	1.9091
691	49	10	0.0567	1.757	1.8137
692	49	11	0.3494	8.3398	8.6892
693	49	12	0.0096	0.0012	0.0108
694	49	48	-0.1787	4.3812	4.2025
695	49	49	-0.5745	15.8316	15.2571
696	49	50	0.5783	13.2326	13.8109
697	49	51	0.778	4.1396	4.9176
698	49	52	-0.0016	0.0165	0.0149
699	49	53	0.0001	0	0.0001
700	49	78	-0.0002	0.0002	0
701	49	79	-0.8129	8.2774	7.4645
702	49	80	-0.9848	6.2481	5.2633
703	49	81	0.0071	0.0162	0.0233
704	49	100	-0.0032	0.004	0.0008
705	50	11	-0.8843	6.1763	5.292
706	50	12	0.0199	0.1815	0.2014
707	50	13	0.1941	0.9066	1.1007
708	50	14	0.1965	0.1777	0.3742
709	50	49	-0.0977	3.3234	3.2257
710	50	50	-0.0177	15.93	15.9123
711	50	51	-0.5395	15.8431	15.3036
712	50	52	-0.0646	14.3237	14.2591
713	50	53	11.1272	0.0065	11.1337
714	50	54	4.5537	0.0359	4.5896
715	50	55	0.1774	0	0.1774
716	50	56	0.0437	0	0.0437
717	50	57	0.0017	0.0003	0.002
718	50	58	0.0176	0.0031	0.0207
719	50	60	-0.0675	0.0675	0
720	50	61	-0.7943	0.8528	0.0585
721	50	64	-0.0001	0.0001	0
722	50	79	-0.0337	1.0064	0.9727
723	50	80	0.2398	2.5518	2.7916
724	50	81	2.0447	0.6831	2.7278
725	50	82	0.013	0.0004	0.0134
726	51	10	0.0115	0.0026	0.0141
727	51	11	0.2413	6.5628	6.8041
728	51	12	-0.0477	1.7619	1.7142
729	51	13	-0.0399	0.0813	0.0414
730	51	17	0.0127	0.0129	0.0256
731	51	18	0.0001	0	0.0001
732	51	19	-0.0046	0.0059	0.0013
733	51	20	0.0042	0.0007	0.0049
734	51	21	0.046	0.001	0.047
735	51	22	0.1985	0.0279	0.2264
736	51	23	0.002	0	0.002
737	51	25	-0.0006	0.0008	0.0002
738	51	49	0.0005	0.0002	0.0007
739	51	50	0.0008	3.2423	3.2431
740	51	51	0.0337	15.8395	15.8732
741	51	52	0.3588	13.9203	14.2791
742	51	53	3.5858	4.0168	7.6026
743	51	54	0.0056	0.0005	0.0061
744	51	81	0.0112	0.0002	0.0114
745	51	143	0.0011	0	0.0011
746	52	12	-0.0644	0.5344	0.47
747	52	13	0.3223	4.1573	4.4796
748	52	14	0.155	0.6868	0.8418
749	52	15	0.0024	0.0023	0.0047
750	52	51	-0.7411	8.9286	8.1875
751	52	53	-0.0236	13.9935	13.9699
752	52	54	1.7759	8.0546	9.8305
753	52	55	0.7244	0.0045	0.7289
754	52	56	0.1461	0.0098	0.1559
755	52	57	0.0056	0.0538	0.0594
756	52	58	0.0014	0	0.0014
757	52	60	-0.0009	0.0009	0
758	52	61	-0.0023	0.0027	0.0004
759	52	81	-0.0119	0.0176	0.0057
760	53	13	-0.0195	0.0207	0.0012
761	53	50	0.0019	0	0.0019
762	53	51	1.1517	0	1.1517
763	53	52	2.1504	2.9373	5.0877
764	53	55	0.6544	3.5425	4.1969
765	53	56	-0.0462	0.1103	0.0641
766	53	57	-0.0564	0.0926	0.0362
767	53	58	0.0016	0	0.0016
768	53	80	0.0015	0	0.0015
769	53	81	3.5356	0.0021	3.5377
770	53	82	0.2256	0	0.2256
771	53	83	0.002	0	0.002
772	54	13	0.0391	0	0.0391
773	54	14	0.0176	0	0.0176
774	54	50	0.0029	0	0.0029
775	54	52	0.2613	0.0013	0.2626
776	54	53	-0.4254	5.2941	4.8687
777	54	55	-0.0388	11.9996	11.9608
778	54	56	-0.1945	9.8737	9.6792
779	54	57	3.5043	4.0358	7.5401
780	54	58	2.3206	0.0454	2.366
781	54	59	0.0189	0.0015	0.0204
782	54	60	-0.0958	0.0958	0
783	54	61	0.022	0	0.022
784	54	62	0.0001	0	0.0001
785	54	80	0.001	0	0.001
786	54	81	0.527	0.0013	0.5283
787	54	82	0.806	0.0002	0.8062
788	54	83	0.2594	0.0019	0.2613
789	54	84	0.0021	0.0001	0.0022
790	55	53	0.0977	0.0007	0.0984
791	55	54	0.1478	3.3181	3.4659
792	55	56	-0.0143	13.9579	13.9436
793	55	57	1.7312	5.7307	7.4619
794	55	58	3.2879	0.4013	3.6892
795	55	59	0.5407	0.0171	0.5578
796	55	60	0.0103	0.0001	0.0104
797	55	81	0.0161	0.0019	0.018
798	55	82	0.1806	0.0098	0.1904
799	55	83	0.2086	0.4276	0.6362
800	55	84	0.0647	0.0332	0.0979
801	55	87	0.0009	0	0.0009
802	56	13	0.0043	0	0.0043
803	56	14	0.0006	0	0.0006
804	56	53	-0.0098	0.0099	0.0001
805	56	54	0.0199	0.0466	0.0665
806	56	55	-0.1224	7.4521	7.3297
807	56	56	0.1899	15.1642	15.3541
808	56	57	0.5975	11.9205	12.518
809	56	58	-0.6981	7.1436	6.4455
810	56	59	-1.4772	2.7415	1.2643
811	56	60	-1.6507	2.0598	0.4091
812	56	61	-0.415	0.4324	0.0174
813	56	82	0.0057	0	0.0057
814	56	83	0.0208	0.002	0.0228
815	56	84	0.0029	0.0007	0.0036
816	56	87	0.0002	0.0001	0.0003
817	57	13	0.4165	0	0.4165
818	57	14	0.9447	0	0.9447
819	57	50	-0.0599	0.0685	0.0086
820	57	51	-0.6379	0.665	0.0271
821	57	52	-2.4624	2.6515	0.1891
822	57	53	-0.6101	0.7104	0.1003
823	57	54	-1.9238	2.7898	0.866
824	57	55	0.7108	0.762	1.4728
825	57	56	1.3169	5.3533	6.6702
826	57	57	0.5203	14.4099	14.9302
827	57	58	-0.6341	12.3774	11.7433
828	57	59	0.2593	7.0214	7.2807
829	57	60	-2.2984	6.6195	4.3211
830	57	61	-3.0075	6.0983	3.0908
831	57	62	-1.2737	1.7565	0.4828
832	57	81	-1.5898	1.6653	0.0755
833	57	82	-0.2151	0.2441	0.029
834	57	83	-0.0317	0.0339	0.0022
835	57	84	-0.0002	0.0005	0.0003
836	58	14	0.0002	0	0.0002
837	58	50	0.0006	0	0.0006
838	58	52	0.0011	0	0.0011
839	58	53	0.0558	0	0.0558
840	58	54	0.3886	0	0.3886
841	58	55	0.5539	0	0.5539
842	58	56	0.943	0.0043	0.9473
843	58	57	-0.441	5.6253	5.1843
844	58	58	1.1248	13.3781	14.5029
845	58	59	0.0642	13.1536	13.2178
846	58	60	-0.4533	8.1354	7.6821
847	58	61	-0.6133	7.6169	7.0036
848	58	62	0.0108	5.3032	5.314
849	58	63	-0.2578	1.1661	0.9083
850	58	80	0.0001	0	0.0001
851	58	81	0.0309	0	0.0309
852	58	82	0.1035	0	0.1035
853	58	83	0.1135	0	0.1135
854	58	84	0.0168	0	0.0168
855	58	86	-0.0251	0.0277	0.0026
856	58	87	-2.4051	5.9829	3.5778
857	58	88	0.0063	0	0.0063
858	58	90	-0.2628	0.3835	0.1207
859	58	91	0.0373	0	0.0373
860	59	55	-0.0006	0.0006	0
861	59	57	-0.2911	0.434	0.1429
862	59	58	1.0577	4.8357	5.8934
863	59	59	-0.7487	15.0615	14.3128
864	59	60	0.4141	12.206	12.6201
865	59	61	0.0437	8.016	8.0597
866	59	62	-0.5034	8.4175	7.9141
867	59	63	-0.251	5.6994	5.4484
868	59	64	-0.0246	1.1902	1.1656
869	60	13	0.3831	0.0952	0.4783
870	60	14	2.8011	0.2901	3.0912
871	60	15	0.0017	0	0.0017
872	60	52	-0.0262	0.0262	0
873	60	53	-0.0005	0.0005	0
874	60	54	-0.0393	0.0393	0
875	60	55	-0.0012	0.0012	0
876	60	56	-0.0844	0.0844	0
877	60	57	-0.8291	0.9382	0.1091
878	60	58	-0.7638	1.9075	1.1437
879	60	59	-0.6725	6.4395	5.767
880	60	61	-0.0063	13.9974	13.9911
881	60	62	-0.006	8.0626	8.0566
882	60	63	-0.4296	8.0845	7.6549
883	60	64	0.1587	5.1299	5.2886
884	60	65	0.1498	0.9293	1.0791
885	61	11	0.0125	0.0003	0.0128
886	61	12	0.0004	0	0.0004
887	61	13	0.0109	0	0.0109
888	61	14	0.9165	0.0052	0.9217
889	61	15	0.0027	0	0.0027
890	61	49	0.3071	0.0085	0.3156
891	61	50	0.1048	1.6973	1.8021
892	61	51	-0.0014	0.002	0.0006
893	61	52	-0.0009	0.0013	0.0004
894	61	53	0.0001	0	0.0001
895	61	54	0.006	0	0.006
896	61	57	-0.0481	0.0496	0.0015
897	61	58	-1.3999	1.9995	0.5996
898	61	59	-0.1735	1.4527	1.2792
899	61	60	-0.0985	5.6898	5.5913
900	61	61	-0.9887	14.6484	13.6597
901	61	62	0.4135	12.0023	12.4158
902	61	63	-0.0048	8.0194	8.0146
903	61	64	-0.0265	8.1132	8.0867
904	61	65	1.2276	5.2449	6.4725
905	61	66	-0.1587	1.4347	1.276
906	61	79	-0.6866	1.1834	0.4968
907	61	80	-0.9956	1.0228	0.0272
908	61	81	-1.2713	1.2845	0.0132
909	61	82	-1.438	1.4438	0.0058
910	61	83	-0.024	0.024	0
911	62	58	0.012	0	0.012
912	62	59	0.7834	1.8616	2.645
913	62	60	-0.4362	1.8886	1.4524
914	62	61	0.1218	5.4321	5.5539
915	62	62	0.6255	15.348	15.9735
916	62	63	-1.2825	13.4863	12.2038
917	62	64	0.0458	8.0406	8.0864
918	62	65	-0.0064	8.0601	8.0537
919	62	66	-1.8443	6.9368	5.0925
920	62	67	-0.3875	1.3794	0.9919
921	62	90	0.0025	0.0001	0.0026
922	62	91	1.4159	0.6547	2.0706
923	62	94	-0.0121	0.3569	0.3448
924	62	95	0.0002	0	0.0002
925	62	96	0.0001	0	0.0001
926	63	14	-0.041	0.041	0
927	63	60	-0.3929	1.5551	1.1622
928	63	61	-0.0926	1.333	1.2404
929	63	62	-0.0111	5.4007	5.3896
930	63	63	2.7665	14.5473	17.3138
931	63	64	-0.3553	12.44	12.0847
932	63	65	0.0085	8.0084	8.0169
933	63	66	-0.5818	8.0941	7.5123
934	63	67	-0.3321	5.3185	4.9864
935	63	68	-0.0001	1.0651	1.065
936	64	11	-0.004	0.004	0
937	64	14	0.3219	0.0988	0.4207
938	64	15	0.3723	0.0093	0.3816
939	64	16	0.2042	0.0007	0.2049
940	64	31	0.0572	0.0023	0.0595
941	64	32	0.6311	0.0426	0.6737
942	64	49	-0.1064	0.1064	0
943	64	50	-0.5187	0.5209	0.0022
944	64	61	0.2734	1.2764	1.5498
945	64	62	0.1262	1.3432	1.4694
946	64	63	0.0492	5.4795	5.5287
947	64	64	-0.0247	15.4019	15.3772
948	64	65	-0.6849	14.6937	14.0088
949	64	66	-0.0094	8.0309	8.0215
950	64	67	0.3918	7.3722	7.764
951	64	68	1.3561	5.0118	6.3679
952	64	69	0.3061	1.4643	1.7704
953	64	79	-0.09	0.0901	0.0001
954	65	62	0.4738	1.5361	2.0099
955	65	63	0.0667	1.2267	1.2934
956	65	64	0.2503	5.2071	5.4574
957	65	66	-0.0016	13.9997	13.9981
958	65	67	0.0094	8.0131	8.0225
959	65	68	0.3031	7.6377	7.9408
960	65	69	-1.0026	6.9059	5.9033
961	65	70	0.6024	0.6941	1.2965
962	65	91	-0.0025	0.0025	0
963	65	94	-0.0041	0.1337	0.1296
964	65	95	0.3848	1.7722	2.157
965	65	96	-0.2122	3.4546	3.2424
966	65	97	0.0002	0	0.0002
967	66	63	-0.9948	1.8566	0.8618
968	66	64	-0.2397	1.4762	1.2365
969	66	65	-0.2566	5.6315	5.3749
970	66	66	-1.2716	15.0755	13.8039
971	66	67	-0.9562	13.7542	12.798
972	66	68	-0.0724	8.0994	8.027
973	66	69	1.0343	6.9345	7.9688
974	66	70	3.6731	1.538	5.2111
975	66	71	0.9055	0.0446	0.9501
976	66	94	0.006	0	0.006
977	66	95	0.2752	0.0012	0.2764
978	66	96	0.0001	0	0.0001
980	67	14	-0.0117	0.0117	0
981	67	15	-0.0035	0.0035	0
982	67	31	-0.0212	0.0217	0.0005
983	67	32	-0.3356	0.4093	0.0737
984	67	33	0.0005	0.0017	0.0022
985	67	63	0.0001	0	0.0001
986	67	64	0.3407	1.0758	1.4165
987	67	65	0.0888	1.1128	1.2016
988	67	66	0.0395	5.1275	5.167
989	67	67	0.2553	14.8594	15.1147
990	67	68	0.0516	12.1285	12.1801
991	67	69	0.1526	7.8702	8.0228
992	67	70	5.296	2.3426	7.6386
993	67	71	2.7273	2.1486	4.8759
994	67	72	1.6396	0.069	1.7086
995	68	31	0.0017	0.0002	0.0019
996	68	32	-0.7626	1.6299	0.8673
997	68	35	0.0267	0.0002	0.0269
998	68	36	0.0003	0.0001	0.0004
999	68	65	0.7088	1.148	1.8568
1000	68	66	0.0946	1.1212	1.2158
1001	68	67	0.4585	5.0007	5.4592
1002	68	69	0.0232	13.9759	13.9991
1003	68	70	1.0668	6.9723	8.0391
1004	68	71	0.8478	6.7599	7.6077
1005	68	72	1.7148	5.3259	7.0407
1006	68	73	0.0026	0	0.0026
1007	68	74	0.0002	0	0.0002
1008	69	66	0.6568	0.9176	1.5744
1009	69	67	0.4816	1.0331	1.5147
1010	69	68	0.3239	5.2183	5.5422
1011	69	71	-0.6212	8.7395	8.1183
1012	69	72	1.1649	5.6708	6.8357
1013	69	73	0.0016	0	0.0016
1014	69	95	0.0321	0.2338	0.2659
1015	69	96	0.0576	0.2	0.2576
1016	69	97	0.0002	0	0.0002
1021	70	67	1.2654	0.0623	1.3277
1022	70	68	1.1058	0.1422	1.248
1023	70	69	0.0365	5.2742	5.3107
1024	70	70	-2.8168	17.776	14.9592
1025	70	71	0.82	11.577	12.397
1026	70	72	-0.2048	7.8746	7.6698
1027	70	73	-0.0004	0.0004	0
1028	70	95	-0.0002	0.0002	0
1036	71	32	0.1207	0	0.1207
1037	71	33	0.0029	0.0006	0.0035
1038	71	35	0.0564	0	0.0564
1039	71	36	0.0715	0.0369	0.1084
1040	71	39	0.0001	0	0.0001
1041	71	67	-0.0036	0.0047	0.0011
1042	71	68	0.1736	0.451	0.6246
1043	71	69	-0.3371	1.4417	1.1046
1044	71	70	-5.4231	10.078	4.6549
1045	71	71	-0.3438	17.4614	17.1176
1046	71	72	-0.0374	11.8262	11.7888
1047	71	73	0.0087	3.9973	4.006
1048	71	74	0.0005	0	0.0005
1050	72	32	-0.0081	0.053	0.0449
1051	72	33	0.0001	0	0.0001
1052	72	35	0.174	0.7102	0.8842
1053	72	36	0.3265	2.3592	2.6857
1054	72	38	0.0031	0	0.0031
1055	72	39	-0.0962	0.3252	0.229
1056	72	46	0.0058	0.0076	0.0134
1057	72	68	0.0237	0.0002	0.0239
1058	72	69	0.6785	0.2577	0.9362
1059	72	70	-0.1769	1.1234	0.9465
1060	72	71	-2.2797	9.6149	7.3352
1061	72	72	0.112	15.8111	15.9231
1062	72	73	-0.0998	15.4842	15.3844
1063	72	74	-0.2706	11.7463	11.4757
1064	72	75	-0.003	0.0037	0.0007
1065	72	76	-0.0779	0.1369	0.059
1066	72	77	-0.0003	0.0003	0
1067	73	36	0.0003	0.0003	0.0006
1068	73	39	0.0071	0.0096	0.0167
1069	73	40	0.0005	0.0009	0.0014
1070	73	72	-0.1519	3.1997	3.0478
1071	73	74	0.147	14.5012	14.6482
1072	73	75	0.1154	1.7402	1.8556
1078	74	39	0.0084	2.0494	2.0578
1079	74	43	-0.0054	0.0894	0.084
1080	74	44	-0.0871	0.8705	0.7834
1081	74	45	-0.0246	3.1203	3.0957
1082	74	46	-0.1517	4.1027	3.951
1083	74	73	-0.0864	11.0124	10.926
1084	74	74	0.0002	15.9997	15.9999
1085	74	75	0.0915	7.1285	7.22
1086	74	76	0.0023	4	4.0023
1090	75	45	0.3661	0.7252	1.0913
1091	75	46	0.0635	6.3698	6.4333
1092	75	74	-0.1852	5.8287	5.6435
1093	75	76	0.0947	13.4316	13.5263
1094	75	77	-0.1167	3.9629	3.8462
1095	75	97	0.0002	0.0298	0.03
1098	76	46	0.637	5.517	6.154
1099	76	47	0.03	0.0032	0.0332
1100	76	48	0.3721	0.4748	0.8469
1101	76	65	-0.3216	0.3391	0.0175
1102	76	66	0.0003	0	0.0003
1103	76	68	-0.1648	0.2284	0.0636
1104	76	69	1.09	4.3261	5.4161
1105	76	70	-0.0002	0.0002	0
1106	76	71	-0.0002	0.0002	0
1107	76	72	-0.0453	0.0582	0.0129
1108	76	74	0.0031	0.0079	0.011
1109	76	75	-0.0067	1.8676	1.8609
1110	76	76	-0.7186	18.4774	17.7588
1111	76	77	0.9218	14.6028	15.5246
1112	76	78	-0.0257	4.9313	4.9056
1113	76	95	0.0004	0.0001	0.0005
1114	76	96	-0.8601	3.1659	2.3058
1115	76	97	-5.2971	15.9621	10.665
1116	76	98	-0.8773	4.9763	4.099
1117	76	99	-0.0002	0.0002	0
1118	77	46	0.1431	1.0946	1.2377
1119	77	47	-0.2243	2.4816	2.2573
1120	77	48	-0.7827	8.5804	7.7977
1121	77	49	-0.0027	0.0058	0.0031
1122	77	76	0.4764	3.1328	3.6092
1123	77	78	0.0004	13.9987	13.9991
1124	77	79	0.1125	4.3206	4.4331
1125	77	97	0.0976	0.7333	0.8309
1126	77	98	-1.7877	6.1256	4.3379
1127	77	99	-0.1302	1.4573	1.3271
1128	77	100	-0.273	2.8728	2.5998
1129	77	125	-0.0025	0.0743	0.0718
1130	78	48	0.423	5.8059	6.2289
1131	78	49	0.0013	0.0002	0.0015
1132	78	50	0.0146	0.0781	0.0927
1133	78	65	-0.1062	0.107	0.0008
1134	78	77	0.318	3.4193	3.7373
1135	78	79	-0.0049	13.9933	13.9884
1136	78	80	0.509	2.1268	2.6358
1137	78	81	0.0003	0.0003	0.0006
1138	78	82	0.0001	0	0.0001
1139	78	92	0.0008	0	0.0008
1140	78	96	0.0847	0.0005	0.0852
1141	78	97	0.0396	0.0125	0.0521
1142	78	98	-0.2523	1.0189	0.7666
1143	78	99	-0.0053	1.9112	1.9059
1144	78	100	0.1108	8.1393	8.2501
1145	78	101	0.0002	0	0.0002
1146	79	48	0.3873	0.9636	1.3509
1147	79	49	0.0109	2.5436	2.5545
1148	79	50	0.0798	6.1182	6.198
1149	79	78	-0.0152	3.1688	3.1536
1150	79	81	-1.7972	4.9535	3.1563
1151	79	82	-1.161	1.7958	0.6348
1152	79	100	0.1637	4.2193	4.383
1153	79	101	0.0006	0	0.0006
1154	80	49	-0.0017	0.0036	0.0019
1155	80	50	-0.0602	7.4036	7.3434
1156	80	51	-0.0616	0.0751	0.0135
1157	80	52	-0.0567	0.063	0.0063
1158	80	53	0.9791	0.0002	0.9793
1159	80	54	0.7082	0.001	0.7092
1160	80	55	0.0006	0	0.0006
1161	80	57	0.0011	0	0.0011
1162	80	58	0.0004	0	0.0004
1163	80	79	-0.3357	3.7173	3.3816
1164	80	82	-0.9575	7.5193	6.5618
1165	80	83	0.0001	0	0.0001
1166	80	100	0.0164	0.0032	0.0196
1167	80	101	0.0006	0	0.0006
1168	80	102	0.0168	0.0011	0.0179
1169	80	103	0.0227	0.0008	0.0235
1170	80	104	0.0003	0	0.0003
1171	81	50	0.0825	0.1024	0.1849
1172	81	51	0.0006	0	0.0006
1173	81	53	0.6164	0.0015	0.6179
1174	81	54	1.0675	0.0086	1.0761
1175	81	55	0.093	0.0404	0.1334
1176	81	56	-0.0053	0.0118	0.0065
1177	81	57	-0.2032	0.2155	0.0123
1178	81	58	-0.0186	0.0186	0
1179	81	79	0.0001	0	0.0001
1180	81	80	-0.4541	5.3295	4.8754
1181	81	83	0.2914	4.3716	4.663
1182	81	84	-0.0149	0.177	0.1621
1183	81	88	0.0009	0	0.0009
1184	81	101	0.0004	0	0.0004
1185	81	102	0.5629	0.0329	0.5958
1186	81	103	0.6018	0.0865	0.6883
1187	81	104	0.344	0.012	0.356
1188	82	50	0.0009	0.0001	0.001
1189	82	54	0.0152	0.0001	0.0153
1190	82	55	0.0097	0	0.0097
1191	82	56	0.0002	0	0.0002
1192	82	57	-0.0003	0.001	0.0007
1193	82	58	-0.0002	0.0003	0.0001
1194	82	78	-0.0013	0.0013	0
1195	82	79	-0.2214	0.986	0.7646
1196	82	80	-0.1114	4.4059	4.2945
1197	82	81	-2.3507	8.25	5.8993
1198	82	82	-0.0319	15.9949	15.963
1199	82	83	-0.2906	14.1183	13.8277
1200	82	84	-0.0906	9.2766	9.186
1201	82	85	-0.0007	0.0011	0.0004
1202	82	87	0.0039	0.0036	0.0075
1203	82	88	0.5097	2.2398	2.7495
1204	82	91	0.0011	0	0.0011
1205	82	100	-0.0849	1.6139	1.529
1206	82	101	0.0841	0.0104	0.0945
1207	82	102	0.1068	0.9787	1.0855
1208	82	103	0.0515	0.0343	0.0858
1209	82	104	0.4586	1.6412	2.0998
1210	82	105	0.0035	0.0109	0.0144
1211	83	53	0.0011	0	0.0011
1212	83	54	0.2743	0.0082	0.2825
1213	83	55	0.6524	0.08	0.7324
1214	83	56	-0.0169	0.0599	0.043
1215	83	57	-0.0433	0.047	0.0037
1216	83	58	-0.0056	0.0056	0
1217	83	81	0.5471	0.2797	0.8268
1218	83	82	2.0765	5.9511	8.0276
1219	83	83	0.2603	18.4262	18.6865
1220	83	84	-0.2375	13.3595	13.122
1221	83	85	-0.4506	3.8823	3.4317
1222	83	87	0.0188	0.0003	0.0191
1223	83	88	0.0281	0.0012	0.0293
1224	83	102	-0.0012	0.0016	0.0004
1225	83	103	-0.0564	0.2737	0.2173
1226	83	104	-1.2363	3.9247	2.6884
1227	83	107	-0.0019	0.0034	0.0015
1228	83	108	-0.0021	0.004	0.0019
1229	84	56	0.0024	0	0.0024
1230	84	57	-0.0023	0.0023	0
1231	84	58	-0.0007	0.0007	0
1232	84	82	0.0023	0	0.0023
1233	84	83	0.4191	10.1898	10.6089
1234	84	84	-0.002	15.9115	15.9095
1235	84	85	0.0755	15.499	15.5745
1236	84	86	0.2319	13.6778	13.9097
1237	84	87	0.0085	14.4764	14.4849
1238	84	88	-0.7465	8.6093	7.8628
1239	84	89	-0.1338	1.2996	1.1658
1240	85	83	-0.0003	0.0005	0.0002
1241	85	84	0.1654	3.2178	3.3832
1242	85	85	-0.0064	15.7286	15.7222
1243	85	86	-0.18	15.6031	15.4231
1244	85	87	-0.0033	8.0084	8.0051
1245	85	88	-0.3048	8.0651	7.7603
1246	85	89	-0.7943	8.9019	8.1076
1247	85	90	-0.229	1.8631	1.6341
1248	85	114	-0.0003	0.0007	0.0004
1249	85	115	-0.4112	4.6792	4.268
1250	85	117	0.0002	0	0.0002
1251	85	118	0.0232	0.0511	0.0743
1252	85	119	0.0055	0.0036	0.0091
1253	86	84	0.045	0.0008	0.0458
1254	86	85	0.2292	5.4555	5.6847
1255	86	86	-0.4025	15.5901	15.1876
1256	86	87	0.5815	12.135	12.7165
1257	86	88	0.0167	8.0165	8.0332
1258	86	89	0.0822	8.0551	8.1373
1259	86	90	0.1838	5.3493	5.5331
1260	86	91	0.231	1.0264	1.2574
1261	87	55	0.0012	0	0.0012
1262	87	56	0.0089	0	0.0089
1263	87	57	-0.249	0.2556	0.0066
1264	87	58	-1.9246	1.9369	0.0123
1265	87	59	0.0001	0	0.0001
1266	87	61	-0.0009	0.0009	0
1267	87	62	-0.0012	0.0012	0
1268	87	82	0.9146	0.0339	0.9485
1269	87	83	2.0462	1.632	3.6782
1270	87	84	1.3383	4.2199	5.5582
1271	87	85	0.0731	1.1333	1.2064
1272	87	86	-0.1273	5.5903	5.463
1273	87	88	-0.0007	14	13.9993
1274	87	89	0.0054	8.062	8.0674
1275	87	90	-0.0202	7.7927	7.7725
1276	87	91	0.1158	5.0677	5.1835
1277	87	92	-0.0207	0.9366	0.9159
1278	88	83	0.0832	0.0003	0.0835
1279	88	84	0.0836	0.476	0.5596
1280	88	85	-0.4592	1.5804	1.1212
1281	88	86	-0.1634	1.5731	1.4097
1282	88	87	0.1769	5.3476	5.5245
1283	88	90	-0.0229	8.0429	8.02
1284	88	91	0.3349	7.0792	7.4141
1285	88	92	-0.045	4.9575	4.9125
1286	88	93	-0.0844	1.2618	1.1774
1287	89	86	-0.0707	2.6342	2.5635
1288	89	87	-0.0255	1.4437	1.4182
1289	89	88	-0.2334	5.7218	5.4884
1290	89	91	0.0185	8.0211	8.0396
1291	89	92	-0.064	7.5984	7.5344
1292	89	93	-0.3725	5.7782	5.4057
1293	89	94	-0.2729	1.8289	1.556
1294	90	58	0.0009	0	0.0009
1295	90	59	-0.1198	0.1209	0.0011
1296	90	62	-0.0185	0.0186	0.0001
1297	90	87	0.3246	1.2483	1.5729
1298	90	88	0.0039	1.1981	1.202
1299	90	89	-0.1603	5.3275	5.1672
1300	90	90	1.1472	14.1893	15.3365
1301	90	91	-0.0391	12.0956	12.0565
1302	90	92	-0.0031	8.0097	8.0066
1303	90	93	0.052	7.9187	7.9707
1304	90	94	0.2132	5.3438	5.557
1305	90	95	0.3487	1.1024	1.4511
1306	90	96	0.0544	0.009	0.0634
1307	91	61	-0.0066	0.0067	0.0001
1308	91	62	-1.8379	2.552	0.7141
1309	91	65	-0.4481	0.476	0.0279
1310	91	78	0.0023	0.0013	0.0036
1311	91	79	0.0512	0.0037	0.0549
1312	91	80	0.0133	0	0.0133
1313	91	81	0.0001	0	0.0001
1314	91	82	0.0027	0	0.0027
1315	91	88	0.5908	1.0177	1.6085
1316	91	89	0.1095	1.0687	1.1782
1317	91	90	-0.0732	5.3752	5.302
1318	91	91	-0.0116	15.9998	15.9882
1319	91	92	0.0648	12.0912	12.156
1320	91	93	0.0133	8.0226	8.0359
1321	91	94	-0.0266	7.9103	7.8837
1322	91	95	-0.0193	4.8458	4.8265
1323	91	96	0.1401	5.7571	5.8972
1324	91	99	0.0004	0	0.0004
1325	91	100	0.0169	0.0004	0.0173
1326	92	89	-0.3194	1.4394	1.12
1327	92	90	-0.0296	1.1476	1.118
1328	92	91	-0.0272	5.2068	5.1796
1329	92	92	-0.0016	15.9997	15.9981
1330	92	93	-0.0035	14.0114	14.0079
1331	92	94	0.0232	8.1078	8.131
1332	92	95	-0.4043	8.0854	7.6811
1333	92	96	-0.0718	8.7481	8.6763
1334	92	97	0.25	0.2369	0.4869
1335	92	98	0.1443	0.827	0.9713
1336	92	99	-0.4723	2.2016	1.7293
1339	93	90	-0.4582	2.6111	2.1529
1340	93	91	-0.0167	1.3552	1.3385
1341	93	92	-0.0784	5.4474	5.369
1342	93	93	-0.0513	15.9081	15.8568
1343	93	94	0.2479	12.21	12.4579
1344	93	95	0.0032	8.3956	8.3988
1345	93	96	0.0532	1.5097	1.5629
1351	94	63	3.8922	0.1859	4.0781
1352	94	65	0.0004	0.0001	0.0005
1353	94	66	1.3409	4.7944	6.1353
1354	94	67	-0.0135	0.0139	0.0004
1355	94	68	-0.0001	0.0001	0
1356	94	69	-0.4974	0.5312	0.0338
1357	94	70	-1.0333	1.0338	0.0005
1358	94	90	0.0002	0.0027	0.0029
1359	94	91	0.0947	1.0321	1.1268
1360	94	92	-0.0634	1.367	1.3036
1361	94	93	-0.0235	5.1779	5.1544
1362	94	94	0.9499	13.7109	14.6608
1363	94	95	-1.9228	13.576	11.6532
1364	94	96	-0.6645	7.9417	7.2772
1369	95	66	0.3435	0.0042	0.3477
1370	95	69	0.2495	0.0206	0.2701
1371	95	76	0.0021	0.0005	0.0026
1372	95	92	-0.1136	0.7009	0.5873
1373	95	93	-0.0931	1.4114	1.3183
1374	95	94	0.1303	4.102	4.2323
1375	95	97	-0.0051	4.0188	4.0137
1376	95	98	0.0009	0	0.0009
1380	96	76	0.0009	0.0197	0.0206
1381	96	77	0.0033	0.0001	0.0034
1382	96	78	0.4114	0.753	1.1644
1383	96	92	0.4627	4.1787	4.6414
1384	96	93	0.1267	0.0199	0.1466
1385	96	94	0.1539	0.8041	0.958
1386	96	95	-0.1667	8.2185	8.0518
1387	96	98	0.1065	7.9927	8.0992
1388	96	99	0.0552	0.005	0.0602
1390	97	75	-0.4765	1.036	0.5595
1391	97	76	-3.9035	9.914	6.0105
1392	97	77	0.0432	0.0294	0.0726
1393	97	78	0.0168	0.0025	0.0193
1394	97	96	-0.0186	2.9893	2.9707
1395	97	97	-0.0036	16	15.9964
1396	97	98	-0.2947	12.8525	12.5578
1397	97	99	0.206	3.5153	3.7213
1398	97	122	0.0001	0	0.0001
1399	97	123	0.0349	0.8652	0.9001
1400	97	124	0.002	0.0014	0.0034
1402	98	76	0.2519	0.3645	0.6164
1403	98	77	-0.494	2.5927	2.0987
1404	98	78	0.1143	6.5826	6.6969
1405	98	97	1.3947	7.0845	8.4792
1406	98	98	-0.1112	14.2196	14.1084
1407	98	99	0.0049	12.015	12.0199
1408	98	100	-0.0087	3.9965	3.9878
1409	98	123	-0.1728	0.6828	0.51
1410	98	124	-0.5736	1.576	1.0024
1411	98	125	-0.5404	1.4182	0.8778
1412	98	166	0.0001	0	0.0001
1413	99	78	-0.1801	6.7194	6.5393
1414	99	79	0.0019	0.0061	0.008
1415	99	80	0.0003	0	0.0003
1416	99	88	0.0093	0.0023	0.0116
1417	99	89	-0.0001	0.0001	0
1418	99	91	0.0056	0.004	0.0096
1419	99	92	0.0735	1.012	1.0855
1420	99	97	0.0006	0	0.0006
1421	99	98	0.25	3.6291	3.8791
1422	99	100	-0.0009	13.9985	13.9976
1423	99	101	0.0583	4.1839	4.2422
1424	99	124	-0.1896	2.2244	2.0348
1425	99	125	-0.2599	8.411	8.1511
1426	99	126	0.0036	0.0166	0.0202
1427	100	78	-0.0021	2.0762	2.0741
1428	100	79	0.2286	3.1358	3.3644
1429	100	80	0.5916	3.3041	3.8957
1430	100	81	-0.4966	0.5509	0.0543
1431	100	82	-0.7175	1.2655	0.548
1432	100	99	0.1004	3.1838	3.2842
1433	100	101	-0.0001	12	11.9999
1434	100	102	0.0477	4.0882	4.1359
1435	100	103	0.0007	0.0008	0.0015
1436	100	125	0.5824	5.0338	5.6162
1437	100	126	0.2239	0.0687	0.2926
1438	100	127	0.461	2.2203	2.6813
1439	100	168	0.0002	0	0.0002
1440	101	80	0.0744	0.0258	0.1002
1441	101	81	0.0014	0.0004	0.0018
1442	101	82	-0.2387	0.336	0.0973
1443	101	83	-0.0203	0.0383	0.018
1444	101	84	0.001	0.0014	0.0024
1445	101	100	0.0804	4.077	4.1574
1446	101	101	-0.0524	15.9955	15.9431
1447	101	102	0.1146	14.2817	14.3963
1448	101	103	0.1884	2.4223	2.6107
1449	101	104	0.2097	2.0016	2.2113
1450	101	105	-1.5076	7.6864	6.1788
1451	101	106	0.0001	0.0007	0.0008
1452	101	112	-0.3211	1.0853	0.7642
1453	101	115	0.0001	0	0.0001
1454	101	125	0.0918	1.5704	1.6622
1455	101	126	0.124	1.8241	1.9481
1456	101	127	-0.1216	8.5046	8.383
1457	101	128	0.0006	0.0002	0.0008
1458	102	79	-0.0004	0.0005	0.0001
1459	102	80	0.0015	0.1681	0.1696
1460	102	81	-0.0112	0.2187	0.2075
1461	102	82	-0.036	0.0805	0.0445
1462	102	101	-0.1239	3.5777	3.4538
1463	102	102	-0.0235	15.1225	15.099
1464	102	103	-0.0006	15.9768	15.9762
1465	102	104	-0.2077	8.8444	8.6367
1466	102	105	-0.155	7.8128	7.6578
1467	102	106	-0.4382	4.0989	3.6607
1468	102	107	-0.2072	0.5747	0.3675
1469	102	127	-0.0444	6.9321	6.8877
1470	102	128	-0.236	1.5228	1.2868
1471	102	129	-1.04	3.4241	2.3841
1472	102	141	-0.001	0.0027	0.0017
1473	102	142	-0.1983	0.7036	0.5053
1474	102	143	-0.0897	1.3099	1.2202
1475	102	144	-0.1493	0.312	0.1627
1476	103	80	0.002	0	0.002
1477	103	81	0.5964	0.2605	0.8569
1478	103	82	0.1359	0.1354	0.2713
1479	103	83	0.0171	0.0079	0.025
1480	103	102	0.4744	6.3312	6.8056
1481	103	104	-0.0064	13.9981	13.9917
1482	103	105	0.1509	8.256	8.4069
1483	103	106	-0.7584	6.6154	5.857
1484	103	107	-0.9944	4.9339	3.9395
1485	103	108	-0.4679	1.0566	0.5887
1486	103	129	0.0008	0.0001	0.0009
1487	103	141	-0.1119	0.1536	0.0417
1488	103	142	-1.6545	6.403	4.7485
1489	103	143	-0.4088	2.0289	1.6201
1490	103	144	-0.1193	0.1837	0.0644
1491	104	81	-0.0001	0.0001	0
1492	104	82	-0.0303	0.0347	0.0044
1493	104	83	-0.0691	0.9481	0.879
1494	104	84	0.2115	0.0315	0.243
1495	104	102	-0.7368	4.2357	3.4989
1496	104	103	-0.1958	5.6768	5.481
1497	104	106	-0.0748	7.9229	7.8481
1498	104	107	-0.2764	7.8074	7.531
1499	104	108	-0.1213	5.9952	5.8739
1500	104	109	-0.0373	0.6113	0.574
1501	104	111	-0.0006	0.0718	0.0712
1502	104	112	0.0004	0.0009	0.0013
1503	104	142	-0.0002	0.0002	0
1504	105	101	-0.0002	0.0003	0.0001
1505	105	102	-0.1223	3.4509	3.3286
1506	105	103	0.1331	1.2275	1.3606
1507	105	104	0.1446	5.5942	5.7388
1508	105	107	0.1291	8.1825	8.3116
1509	105	108	-0.0733	7.9766	7.9033
1510	105	109	-0.0527	2.3114	2.2587
1511	105	110	-0.0005	0.002	0.0015
1512	105	111	-0.0011	0.0293	0.0282
1513	105	112	-0.0238	0.1552	0.1314
1514	105	127	-0.0226	0.22	0.1974
1515	106	103	-0.201	0.4492	0.2482
1516	106	104	-0.0642	1.0261	0.9619
1517	106	105	0.0657	5.8884	5.9541
1518	106	107	-0.0152	13.9912	13.976
1519	106	108	0.0155	8.1208	8.1363
1520	106	109	-0.3168	1.0723	0.7555
1521	106	129	0.0018	0.0003	0.0021
1522	106	140	0.0005	0	0.0005
1523	106	141	0.0038	0.0015	0.0053
1524	106	142	0.0029	0.0013	0.0042
1525	106	148	0.0008	0	0.0008
1526	106	150	0.001	0.0004	0.0014
1527	107	83	0.0001	0	0.0001
1528	107	104	-0.5053	1.5432	1.0379
1529	107	105	-0.0256	1.6599	1.6343
1530	107	106	0.1498	5.8351	5.9849
1531	107	107	-0.0797	15.2401	15.1604
1532	107	108	-0.0766	12.2008	12.1242
1533	107	109	0.0199	2.0563	2.0762
1534	107	110	0.0002	0.0012	0.0014
1535	107	142	0.003	0.0011	0.0041
1536	107	148	0.0002	0	0.0002
1537	108	84	0.0009	0.002	0.0029
1538	108	85	0.0049	0.0068	0.0117
1539	108	104	0.0002	0.0008	0.001
1540	108	105	-0.1042	1.7755	1.6713
1541	108	106	-0.0353	1.7433	1.708
1542	108	107	0.49	5.5158	6.0058
1543	108	108	-0.0302	15.0606	15.0304
1544	108	109	0.025	6.9241	6.9491
1545	108	110	0.0526	13.1421	13.1947
1546	108	111	0.0342	12.8857	12.9199
1547	108	112	0.0006	2.9557	2.9563
1548	108	113	0.0003	0.0019	0.0022
1549	109	105	0.0001	0.0005	0.0006
1550	109	106	0.006	0.0285	0.0345
1551	109	107	0.063	0.5667	0.6297
1552	109	108	0.0593	7.2706	7.3299
1553	109	111	-0.014	8.8972	8.8832
1554	109	112	0.0401	6.4457	6.4858
1555	109	113	-0.0154	3.842	3.8266
1556	109	114	0.0099	0.2058	0.2157
1557	110	108	0.0001	0.0002	0.0003
1558	110	109	-0.0295	3.6499	3.6204
1559	110	111	0.0005	11.9943	11.9948
1560	110	112	0.0089	8.0296	8.0385
1561	110	113	0.0015	7.8694	7.8709
1562	110	114	-0.0251	6.0279	6.0028
1563	110	115	-0.0127	1.0809	1.0682
1564	111	83	-0.0128	0.2451	0.2323
1565	111	84	0.0508	1.7844	1.8352
1566	111	85	0.4519	3.0643	3.5162
1567	111	88	0.0071	0.0074	0.0145
1568	111	102	0.0011	0	0.0011
1569	111	104	0.0236	0.0047	0.0283
1570	111	105	-0.1527	0.9045	0.7518
1571	111	108	0.0124	0.0583	0.0707
1572	111	109	0.0004	0.9978	0.9982
1573	111	110	0.014	6.0015	6.0155
1574	111	111	-0.013	15.3832	15.3702
1575	111	112	-0.0411	13.9519	13.9108
1576	111	113	0.0003	8.0551	8.0554
1577	111	114	0.0647	8.0569	8.1216
1578	111	115	0.1719	5.3693	5.5412
1579	111	116	0.0842	1.278	1.3622
1580	112	101	0.0016	0.0009	0.0025
1581	112	105	0.0259	0.0383	0.0642
1582	112	106	-0.0001	0.0004	0.0003
1583	112	109	0.0164	0.1051	0.1215
1584	112	110	0.0234	1.0822	1.1056
1585	112	111	-0.0428	6.4516	6.4088
1586	112	113	-0.1032	14.4809	14.3777
1587	112	114	0.0048	8.043	8.0478
1588	112	115	0.0912	7.0372	7.1284
1589	112	116	0.01	5.3733	5.3833
1590	112	117	-0.0093	1.4325	1.4232
1591	112	126	0.0001	0	0.0001
1592	112	159	0.0048	0.0177	0.0225
1593	112	162	0.0092	0.0086	0.0178
1594	112	163	-0.1289	2.1977	2.0688
1595	112	164	-0.2123	3.0264	2.8141
1596	112	165	-0.0011	0.0037	0.0026
1597	113	110	-0.0214	0.676	0.6546
1598	113	111	-0.0026	1.3994	1.3968
1599	113	112	-0.014	6.1764	6.1624
1600	113	114	-0.0004	13.9999	13.9995
1601	113	115	0.0022	8.0072	8.0094
1602	113	116	-0.0042	8.1368	8.1326
1603	113	117	-0.1858	7.4555	7.2697
1604	113	118	-0.12	2.2096	2.0896
1605	113	162	-0.0328	0.3418	0.309
1606	113	163	-0.0343	0.7313	0.697
1607	114	85	0.032	0.0999	0.1319
1608	114	110	0.0008	0.0026	0.0034
1609	114	111	0.0291	2.5196	2.5487
1610	114	112	0.0183	1.4102	1.4285
1611	114	113	-0.0295	5.4012	5.3717
1612	114	114	-0.1069	17.157	17.0501
1613	114	115	0.0571	12.0772	12.1343
1614	114	116	0.004	8.0212	8.0252
1615	114	117	0.0408	7.8026	7.8434
1616	114	118	0.0142	5.0276	5.0418
1617	114	119	-0.0264	2.0009	1.9745
1618	114	120	0.003	0.0044	0.0074
1619	115	85	0.0096	0.0026	0.0122
1620	115	88	0.0047	0.0018	0.0065
1621	115	89	-0.0101	0.2539	0.2438
1622	115	99	-0.0154	0.0351	0.0197
1623	115	112	0.11	0.7182	0.8282
1624	115	113	0.0168	1.0783	1.0951
1625	115	114	0.0207	5.0885	5.1092
1626	115	115	-0.0013	16	15.9987
1627	115	116	-0.0147	14.1205	14.1058
1628	115	117	0.0043	8.0101	8.0144
1629	115	118	0.0223	7.648	7.6703
1630	115	119	0.0439	7.6977	7.7416
1631	115	120	0.0786	3.958	4.0366
1632	115	121	0.009	0.0843	0.0933
1633	115	123	-0.1058	0.2075	0.1017
1634	115	124	-0.471	1.4644	0.9934
1635	115	125	0.0003	0	0.0003
1636	116	113	-0.0334	1.872	1.8386
1637	116	114	0.023	1.4722	1.4952
1638	116	115	-0.0032	5.6005	5.5973
1639	116	118	-0.0223	8.4603	8.438
1640	116	119	-0.0703	7.3233	7.253
1641	116	120	0.1155	7.6828	7.7983
1642	116	121	0.0363	7.5446	7.5809
1643	116	123	-0.0041	0.0083	0.0042
1644	116	124	0.0052	0.0075	0.0127
1645	116	163	-0.0723	0.4066	0.3343
1646	116	164	-0.0552	0.3004	0.2452
1647	116	165	0.0001	0	0.0001
1648	117	113	0.0004	0.0002	0.0006
1649	117	114	0.1054	1.2887	1.3941
1650	117	115	0.035	1.1617	1.1967
1651	117	116	0.0531	5.0421	5.0952
1652	117	117	-0.2015	17.1272	16.9257
1653	117	118	0.0692	11.9301	11.9993
1654	117	119	-0.0908	7.7111	7.6203
1655	117	120	-0.0032	6.2613	6.2581
1656	117	121	0.0067	0.0048	0.0115
1657	117	163	0.0001	0.0008	0.0009
1658	118	115	-0.0208	1.6003	1.5795
1659	118	116	0.011	1.2961	1.3071
1660	118	117	-0.0705	6.3093	6.2388
1661	118	119	0.0001	13.9993	13.9994
1662	118	120	0.0666	8.5229	8.5895
1664	119	89	0.1328	1.3422	1.475
1665	119	90	0.0001	0	0.0001
1666	119	92	0.0063	0.0259	0.0322
1667	119	93	-1.1347	1.8566	0.7219
1668	119	115	0.0018	0.0022	0.004
1669	119	116	-0.0068	0.7439	0.7371
1670	119	117	-0.0203	1.0374	1.0171
1671	119	118	-0.0556	6.157	6.1014
1672	119	119	0.0392	19.4072	19.4464
1673	119	120	0.0312	11.8606	11.8918
1674	119	121	-0.1221	2.9771	2.855
1675	119	122	-0.0964	0.6091	0.5127
1676	119	123	-0.0324	2.7026	2.6702
1677	119	124	0.0001	0	0.0001
1679	120	116	-0.0734	2.6766	2.6032
1680	120	117	0.0245	0.9361	0.9606
1681	120	118	0.0045	2.103	2.1075
1682	120	119	-0.1906	7.7489	7.5583
1683	120	122	-0.004	6.4172	6.4132
1684	120	123	0.1342	6.1564	6.2906
1685	120	124	0.1777	2.6141	2.7918
1686	121	116	-0.0074	0.187	0.1796
1687	121	117	0.0006	0.0005	0.0011
1688	121	119	0.0002	0	0.0002
1689	121	120	0.0081	2.9279	2.936
1690	121	122	-0.0004	11.9991	11.9987
1691	121	123	-0.0143	8.6396	8.6253
1692	121	124	0.319	5.7858	6.1048
1693	121	125	-0.0054	0.019	0.0136
1694	121	163	0.0022	0.0046	0.0068
1695	121	164	0.0493	0.9629	1.0122
1696	121	165	-0.5104	7.9348	7.4244
1697	121	166	-0.1435	0.7984	0.6549
1701	122	98	-0.042	0.0908	0.0488
1702	122	99	0.0131	0.0373	0.0504
1703	122	120	-0.2625	1.5745	1.312
1704	122	121	0.0656	9.9425	10.0081
1705	122	122	-0.0659	17.8857	17.8198
1706	122	123	-0.4014	15.6651	15.2637
1707	122	124	0.0275	8.2115	8.239
1708	122	125	-0.0064	0.0376	0.0312
1709	122	165	-0.7517	2.4366	1.6849
1710	122	166	-0.1586	0.278	0.1194
1719	123	98	0.1469	1.7125	1.8594
1720	123	99	0.2392	6.4087	6.6479
1721	123	100	0.0096	0.0004	0.01
1722	123	116	0.0007	0.0003	0.001
1723	123	119	-0.045	0.1096	0.0646
1724	123	120	0.0673	0.5789	0.6462
1725	123	121	0.0256	1.0252	1.0508
1726	123	122	0.076	5.5494	5.6254
1727	123	125	0.0146	4.004	4.0186
1728	123	165	0.0138	0.0361	0.0499
1729	124	99	-0.6215	5.7122	5.0907
1730	124	100	-0.0003	0.0012	0.0009
1731	124	101	0.0654	0.4486	0.514
1732	124	112	-0.0049	0.0104	0.0055
1733	124	115	0.0054	0.0096	0.015
1734	124	116	0.0133	2.8088	2.8221
1735	124	120	0.0008	0.0001	0.0009
1736	124	121	0.0881	0.1208	0.2089
1737	124	122	0.0431	1.0742	1.1173
1738	124	123	-0.0255	8.1676	8.1421
1739	124	125	-0.0114	13.9331	13.9217
1740	124	126	-0.0482	4.825	4.7768
1741	124	164	0.0857	1.0809	1.1666
1742	124	165	0.6209	10.8856	11.5065
1743	124	166	0.3869	3.8178	4.2047
1744	125	99	0.2353	2.2963	2.5316
1745	125	100	0.7916	2.6989	3.4905
1746	125	101	0.4075	7.2709	7.6784
1747	125	102	0.0001	0.0001	0.0002
1748	125	124	-0.1345	3.6249	3.4904
1749	125	126	-0.0091	13.9812	13.9721
1750	125	127	0.0575	4.6671	4.7246
1751	125	165	0.144	2.8356	2.9796
1752	125	166	-0.1453	7.503	7.3577
1753	125	167	-0.1489	0.8404	0.6915
1754	125	168	-0.0755	2.4262	2.3507
1755	126	101	0.7231	5.6036	6.3267
1756	126	102	-0.0001	0.003	0.0029
1757	126	106	0.0001	0	0.0001
1758	126	125	-0.0264	3.7835	3.7571
1759	126	127	-0.0006	13.9984	13.9978
1760	126	128	-0.0058	4.5744	4.5686
1761	126	164	0.0178	0.0816	0.0994
1762	126	165	0.0712	0.2917	0.3629
1763	126	166	0.0829	1.0817	1.1646
1764	126	167	0.1164	1.4577	1.5741
1765	126	168	0.162	7.3018	7.4638
1766	126	169	0.0017	0.0032	0.0049
1767	127	101	-0.2915	2.8675	2.576
1768	127	102	-0.1962	2.7155	2.5193
1769	127	103	-0.0091	0.0393	0.0302
1770	127	105	0.0001	0.0001	0.0002
1771	127	106	0.0004	0	0.0004
1772	127	126	0.0816	3.2398	3.3214
1773	127	129	-0.0009	4.0074	4.0065
1774	127	168	-0.0123	6.038	6.0257
1775	127	169	0.0002	0.0001	0.0003
1776	127	170	0.0108	0.0116	0.0224
1777	128	106	0.0003	0	0.0003
1778	128	126	0.0001	0	0.0001
1779	128	127	0.0015	4.0025	4.004
1780	128	128	-0.0006	15.9992	15.9986
1781	128	129	0.0117	13.9094	13.9211
1782	128	130	0.0353	4.9018	4.9371
1783	128	140	-0.0241	0.2279	0.2038
1784	128	156	0.0327	0.4102	0.4429
1785	128	159	0.0001	0	0.0001
1786	128	168	-0.184	2.4068	2.2228
1787	128	169	0.008	1.9976	2.0056
1788	128	170	0.0466	7.6833	7.7299
1789	128	171	0.007	0.0065	0.0135
1790	129	103	0.0015	0.0011	0.0026
1791	129	128	-0.1463	4.4371	4.2908
1792	129	130	-0.2337	12.9091	12.6754
1793	129	131	-0.0124	3.918	3.9056
1794	129	139	0.0109	0.9366	0.9475
1795	129	140	0.168	8.7254	8.8934
1796	129	141	0.4523	0.4478	0.9001
1797	129	142	0.2049	0.1653	0.3702
1798	129	143	0.0783	1.8596	1.9379
1799	129	144	-0.5282	5.7074	5.1792
1800	129	145	0.0127	0.0175	0.0302
1801	129	146	0.0001	0	0.0001
1802	129	170	-0.416	6.7494	6.3334
1803	129	171	0.0003	0	0.0003
1804	129	172	0.1308	0.5223	0.6531
1805	130	129	-0.0894	3.9316	3.8422
1806	130	132	-0.0801	3.1628	3.0827
1807	130	138	-0.0378	1.3677	1.3299
1808	130	139	-0.0297	0.9658	0.9361
1809	130	140	-0.0127	5.5276	5.5149
1810	130	170	0.0541	1.2357	1.2898
1811	130	171	0.0535	1.4202	1.4737
1812	130	172	0.3688	7.6957	8.0645
1813	130	173	0.5339	2.5364	3.0703
1814	130	174	-0.0002	0.0014	0.0012
1815	131	130	-0.0117	3.2024	3.1907
1816	131	131	0.0606	12.761	12.8216
1817	131	132	-0.0866	15.1438	15.0572
1818	131	133	0.0105	4.4074	4.4179
1819	131	134	-0.0002	0.0005	0.0003
1820	131	136	0.0003	0.0001	0.0004
1821	131	137	-0.0239	0.9809	0.957
1822	131	138	-0.0023	8.0117	8.0094
1823	131	139	0.013	0.076	0.089
1824	131	140	0.0731	0.367	0.4401
1825	131	144	0.0012	0	0.0012
1826	131	145	0.0117	0	0.0117
1827	131	172	0.3974	5.0457	5.4431
1828	131	173	1.5586	6.7255	8.2841
1829	131	174	0.3999	0.0026	0.4025
1830	131	175	0.1335	0	0.1335
1831	131	176	0.0018	0	0.0018
1832	132	131	0.0059	3.7304	3.7363
1833	132	132	-0.1501	17.6883	17.5382
1834	132	133	0.0049	11.9192	11.9241
1835	132	134	0.0644	4.2387	4.3031
1836	132	135	-0.366	4.2055	3.8395
1837	132	136	-0.1864	3.354	3.1676
1838	132	137	-0.217	1.2208	1.0038
1839	132	138	-0.1643	4.258	4.0937
1840	132	172	0.0001	0	0.0001
1841	132	173	0.042	0.463	0.505
1842	132	174	-0.0037	0.0347	0.031
1843	132	183	0.0001	0	0.0001
1844	132	184	0.0674	1.2822	1.3496
1845	132	185	-0.1579	3.1838	3.0259
1846	133	131	0.0054	0.0143	0.0197
1847	133	132	-0.0023	3.4824	3.4801
1848	133	134	-0.0116	13.9408	13.9292
1849	133	135	-0.0483	8.0058	7.9575
1850	133	136	-0.1009	8.5365	8.4356
1851	133	137	-0.0187	1.0207	1.002
1852	133	138	-0.09	3.6312	3.5412
1853	133	147	0.0006	0	0.0006
1854	134	133	-0.0795	5.2822	5.2027
1855	134	135	0.0342	11.6172	11.6514
1856	134	136	-0.1037	8.9589	8.8552
1857	134	137	0.0001	0	0.0001
1858	135	132	-0.0011	0.0032	0.0021
1859	135	133	-0.2485	3.9705	3.722
1860	135	134	-0.0399	4.4262	4.3863
1861	135	137	-0.0846	3.8132	3.7286
1862	136	131	0.0001	0.0001	0.0002
1863	136	132	-0.0432	1.0856	1.0424
1864	136	133	-0.1352	8.8725	8.7373
1865	136	134	-0.0014	1.8659	1.8645
1866	136	135	0.029	7.6656	7.6946
1867	136	136	-0.0778	15.0179	14.9401
1868	136	137	0.6068	14.8566	15.4634
1869	136	138	0.0246	4.0945	4.1191
1870	136	152	0.0937	0.0899	0.1836
1871	136	153	0.1664	0.1863	0.3527
1872	137	130	-0.0004	0.0004	0
1873	137	131	-0.2178	2.5382	2.3204
1874	137	132	-0.5463	3.7648	3.2185
1875	137	133	-0.1045	4.5454	4.4409
1876	137	135	0.0003	0	0.0003
1877	137	136	0.1082	3.3878	3.496
1878	137	137	0.1351	19.0531	19.1882
1879	137	138	-0.1161	13.1296	13.0135
1880	137	139	-0.0011	3.9797	3.9786
1881	137	151	-0.0936	0.8777	0.7841
1882	137	152	-0.2387	8.102	7.8633
1883	137	153	-0.049	2.3394	2.2904
1884	137	172	-0.0007	0.0013	0.0006
1885	137	173	-0.0018	0.0025	0.0007
1886	137	185	-0.2851	3.3214	3.0363
1887	137	188	0.0102	0.0217	0.0319
1888	137	189	-0.0002	0.0002	0
1889	138	130	-0.0054	0.9916	0.9862
1890	138	131	-0.0345	8.4702	8.4357
1891	138	132	-0.0808	0.6322	0.5514
1892	138	133	-0.1647	4.7628	4.5981
1893	138	134	0.0048	0.0014	0.0062
1894	138	135	0.0004	0	0.0004
1895	138	136	0.0025	0.0527	0.0552
1896	138	137	0.119	3.5089	3.6279
1897	138	138	-0.0742	13.8849	13.8107
1898	138	139	0.0049	13.3343	13.3392
1899	138	140	0.0024	4.0035	4.0059
1900	138	148	-0.077	0.2875	0.2105
1901	138	149	-0.3645	3.1817	2.8172
1902	138	150	-0.6639	3.473	2.8091
1903	138	151	-0.2614	2.6062	2.3448
1904	138	152	-0.0455	7.6557	7.6102
1905	139	129	0.1663	1.3427	1.509
1906	139	130	0.0337	0.1545	0.1882
1907	139	131	0.0131	2.316	2.3291
1908	139	138	0.0148	3.0389	3.0537
1909	139	140	-0.0004	13.9985	13.9981
1910	139	141	-0.0397	3.9886	3.9489
1911	139	147	-0.0711	0.3212	0.2501
1912	139	148	-0.1632	6.5798	6.4166
1913	139	149	0.0025	3.2902	3.2927
1914	139	150	-0.0254	6.0204	5.995
1915	139	151	0.0537	0.7144	0.7681
1916	139	152	0.0823	4.1887	4.271
1917	139	155	-0.0153	0.2863	0.271
1918	140	129	-0.057	4.0796	4.0226
1919	140	130	-0.0465	2.0403	1.9938
1920	140	131	-0.2672	6.4802	6.213
1921	140	132	-0.0036	0.0161	0.0125
1922	140	133	0.0002	0.0007	0.0009
1923	140	138	-0.1319	0.9816	0.8497
1924	140	139	-0.0159	4.635	4.6191
1925	140	140	-0.0594	17.1527	17.0933
1926	140	141	0.1965	14.3332	14.5297
1927	140	142	-0.3152	3.1376	2.8224
1928	140	143	-0.0006	0.0669	0.0663
1929	140	144	-0.3655	3.8615	3.496
1930	140	145	-0.3962	2.9617	2.5655
1931	140	146	-0.3454	7.6975	7.3521
1932	140	147	-0.6229	10.6188	9.9959
1933	140	148	0.2047	8.2109	8.4156
1934	140	149	0.0027	0.0144	0.0171
1935	141	103	0.0745	0.3799	0.4544
1936	141	104	0.0053	0.002	0.0073
1937	141	105	0.0013	0.0057	0.007
1938	141	106	-0.0124	0.1616	0.1492
1939	141	107	-0.0108	0.0654	0.0546
1940	141	129	0.0051	0.0044	0.0095
1941	141	140	-0.0492	3.0817	3.0325
1942	141	142	-0.0001	14	13.9999
1943	141	143	0.3596	6.678	7.0376
1944	141	144	-0.0036	7.8569	7.8533
1945	141	145	-0.3437	6.5367	6.193
1946	141	146	-0.4311	9.4811	9.05
1947	141	147	-0.0878	0.7347	0.6469
1948	141	148	-0.4661	2.0625	1.5964
1949	142	51	0.0001	0	0.0001
1950	142	52	0.0002	0	0.0002
1951	142	54	0.0002	0	0.0002
1952	142	81	0.0011	0	0.0011
1953	142	103	-0.0039	0.0058	0.0019
1954	142	104	0.0076	0.0024	0.01
1955	142	107	0.0021	0.0061	0.0082
1956	142	141	0.0519	3.3328	3.3847
1957	142	142	-0.9685	19.7763	18.8078
1958	142	143	0.1963	11.362	11.5583
1959	142	144	0.0586	8.4259	8.4845
1960	142	145	0.1426	8.786	8.9286
1961	142	146	0.2351	6.6741	6.9092
1962	143	21	-0.0061	0.0089	0.0028
1963	143	22	-0.006	0.007	0.001
1964	143	52	0.0007	0	0.0007
1965	143	53	0.0004	0	0.0004
1966	143	81	0.0007	0.0001	0.0008
1967	143	103	0.0013	0.0016	0.0029
1968	143	141	0.0255	0.0121	0.0376
1969	143	142	-0.1361	4.8513	4.7152
1970	143	144	0.0053	11.7742	11.7795
1971	143	145	0.0057	9.123	9.1287
1972	143	146	0.0464	0.3251	0.3715
1973	143	176	0.0001	0	0.0001
1974	144	140	-0.0005	0.0012	0.0007
1975	144	141	0.0176	4.599	4.6166
1976	144	142	-0.129	1.8601	1.7311
1977	144	143	-0.0746	4.9836	4.909
1978	144	146	0.099	7.1211	7.2201
1979	144	147	0.0017	0.0045	0.0062
1980	145	21	-0.0026	0.0028	0.0002
1981	145	22	-0.0005	0.0019	0.0014
1982	145	23	-0.0002	0.0002	0
1983	145	141	-0.2141	2.6622	2.4481
1984	145	142	-0.0562	0.6844	0.6282
1985	145	143	-0.1877	1.8619	1.6742
1986	145	144	0.0438	6.3504	6.3942
1987	145	145	0.085	14.9329	15.0179
1988	145	146	-0.0828	11.9514	11.8686
1989	145	147	-0.0184	3.9887	3.9703
1990	145	175	0.0003	0	0.0003
1991	145	176	0.0014	0	0.0014
1992	146	140	-0.0236	0.9858	0.9622
1993	146	141	-0.0237	9.8804	9.8567
1994	146	142	0.1893	0.4395	0.6288
1995	146	144	0.1855	0.5556	0.7411
1996	146	145	0.1207	7.6252	7.7459
1997	146	146	-0.2875	13.9545	13.667
1998	146	147	0.4785	13.8563	14.3348
1999	146	148	0.1135	4.2234	4.3369
2000	146	149	-0.0002	0.0004	0.0002
2001	147	138	0.0001	0.0001	0.0002
2002	147	139	-0.0219	1.6382	1.6163
2003	147	140	0.0488	0.3206	0.3694
2004	147	141	-0.076	3.7629	3.6869
2005	147	145	0.0001	0	0.0001
2006	147	146	0.059	3.2369	3.2959
2007	147	147	-0.0343	15.7939	15.7596
2008	147	148	-0.0389	15.7334	15.6945
2009	147	149	-0.0662	14.2118	14.1456
2010	147	150	-0.0037	2.3382	2.3345
2011	147	151	0.0001	0	0.0001
2012	148	106	0.0002	0	0.0002
2013	148	107	0.0001	0.0007	0.0008
2014	148	139	0.1096	1.9252	2.0348
2015	148	140	0.2184	2.811	3.0294
2016	148	141	-0.1727	3.3465	3.1738
2017	148	144	0.0001	0	0.0001
2018	148	147	0.0141	3.004	3.0181
2019	148	149	0.0128	13.9657	13.9785
2020	148	150	0.0539	12.5725	12.6264
2021	148	151	-0.0002	0.0003	0.0001
2022	149	139	-0.0319	1.0553	1.0234
2023	149	148	-0.0318	4.6264	4.5946
2024	149	151	0.004	4.0026	4.0066
2025	150	138	-0.0638	0.876	0.8122
2026	150	139	-0.1125	8.5644	8.4519
2027	150	140	0.0001	0	0.0001
2028	150	148	0.0013	1.8552	1.8565
2029	150	149	0.0569	8.8835	8.9404
2030	150	150	-0.0121	15.9562	15.9441
2031	150	151	0.0417	14.3953	14.437
2032	150	152	0.0079	4.0367	4.0446
2033	150	154	0.0084	0.0211	0.0295
2034	150	155	0.0079	1.9299	1.9378
2035	151	136	0.0061	0	0.0061
2036	151	137	-0.2287	0.9705	0.7418
2037	151	138	-0.0437	0.3939	0.3502
2038	151	139	0.0201	5.0975	5.1176
2039	151	150	-0.034	3.2202	3.1862
2040	151	151	-0.0065	15.9929	15.9864
2041	151	152	-0.134	13.7304	13.5964
2042	151	153	-0.02	8.8703	8.8503
2043	151	154	-0.0912	9.706	9.6148
2044	151	155	-0.0541	6.5542	6.5001
2045	151	156	-0.0035	1.1392	1.1357
2046	152	129	0.0002	0	0.0002
2047	152	130	0.0012	0.0001	0.0013
2048	152	131	0.0032	0.0021	0.0053
2049	152	137	0.0022	0.0287	0.0309
2050	152	138	0.0117	2.2352	2.2469
2051	152	139	0.0903	3.4276	3.5179
2052	152	151	-0.0014	2.9587	2.9573
2053	152	152	-0.0581	15.3862	15.3281
2054	152	153	0.0211	13.5654	13.5865
2055	152	154	0.0042	8.0373	8.0415
2056	152	155	0.0074	7.9991	8.0065
2057	152	156	-0.0584	6.7486	6.6902
2058	152	157	-0.02	1.2565	1.2365
2059	152	189	0.0006	0.0073	0.0079
2060	153	137	0.0141	0.1222	0.1363
2061	153	151	0.0012	0.0018	0.003
2062	153	152	0.0402	5.8487	5.8889
2063	153	153	0.0632	14.8037	14.8669
2064	153	154	-0.1533	15.5531	15.3998
2065	153	155	0.0227	8.1339	8.1566
2066	153	156	-0.0919	6.8362	6.7443
2067	153	157	-0.1168	4.3442	4.2274
2068	153	158	-0.0521	0.6273	0.5752
2069	154	151	-0.2713	3.3784	3.1071
2070	154	152	-0.0007	1.0487	1.048
2071	154	153	0.0075	5.1071	5.1146
2072	154	154	-0.0011	15.9993	15.9982
2073	154	155	0.0018	12.632	12.6338
2074	154	156	-0.0081	7.9915	7.9834
2075	154	157	0.0676	6.6231	6.6907
2076	154	158	0.0356	5.0323	5.0679
[truncated: 1,236 more rows]

## Sheet: Figure 4d
Data can be obtained from the trajectories available at: https://drive.google.com/open?id=12WVo_dA5RvSZW2rvhB1rd8CxVz3Cb-CA&authuser=fm388%40yale.edu&usp=drive_fs

[truncated: 1 more sheets: Figure 5a]
